# Supplementary material for: An Online Nanoinformatics Platform Empowering Computational Modeling of Nanomaterials by Nanostructure Annotations and Machine Learning Toolkits
Source: Nano Lett. 2024 Aug 9;24(33):10228–36. doi: 10.1021/acs.nanolett.4c02568 (PMC11342361; doi:10.1021/acs.nanolett.4c02568)
Supplement: Supplementary file 2 — nl4c02568_si_002.zip [file nl4c02568_si_002.zip]

Archive with 6 entries (5 files):
- SupportingInformation-2/
- __MACOSX/._SupportingInformation-2
- SupportingInformation-2/Nanostructure_CaseStudy.pdb
- __MACOSX/SupportingInformation-2/._Nanostructure_CaseStudy.pdb
- SupportingInformation-2/Nanomaterial_CaseStudy.xlsx
- __MACOSX/SupportingInformation-2/._Nanomaterial_CaseStudy.xlsx
