# Supplementary material for: An Online Nanoinformatics Platform Empowering Computational Modeling of Nanomaterials by Nanostructure Annotations and Machine Learning Toolkits
Source: Nano Lett. 2024 Aug 9;24(33):10228–36. doi: 10.1021/acs.nanolett.4c02568 (PMC11342361; doi:10.1021/acs.nanolett.4c02568)
Supplement: Supplementary file 2 — nl4c02568_si_002.zip [file nl4c02568_si_002.zip › SupportingInformation-2/Nanostructure_CaseStudy.pdb]

HEADER    user-GNP                                                                   
TITLE    SIMULATED STRUCTURE OF DOPED user-GNP                                       
HETNAM     user-GNP    AU nanoparticle doped with organic ligands                    
REMARK   2                                                                      
REMARK   2  computational user-GNP by:         ViNAS 1.00 software                   
REMARK   3  Metal core R=   25.000; a=   4.0782 (both in Angstrom units)    
REMARK   3  Shape:                           sphere                             
REMARK   3  user-GNP chain B:  232 ligands                                           
REMARK   3                                                                      
COLOUR##### AU   GNP A####       0.990   0.840   0.000  1.66                    
COLOUR#########  GNP B####       0.100   0.100   0.900  1.70                    
COLOUR#########  GNP C####       0.100   0.900   0.100  1.70                    
COLOUR#########  GNP D####       0.900   0.100   0.100  1.70                    
COLOUR#########  GNP E####       0.400   0.100   0.400  1.70                    
ATOM      1 AU   GNP A     1   -30.586  -2.039   2.039  1.00  0.00          AU  
ATOM      2 AU   GNP A     1   -28.547  -2.039   0.000  1.00  0.00          AU  
ATOM      3 AU   GNP A     1   -28.547   0.000   2.039  1.00  0.00          AU  
ATOM      4 AU   GNP A     1   -30.586   2.039   2.039  1.00  0.00          AU  
ATOM      5 AU   GNP A     1   -30.586   0.000   0.000  1.00  0.00          AU  
ATOM      6 AU   GNP A     1   -30.586  -2.039  -2.039  1.00  0.00          AU  
ATOM      7 AU   GNP A     1   -28.547   0.000  -2.039  1.00  0.00          AU  
ATOM      8 AU   GNP A     1   -30.586   2.039  -2.039  1.00  0.00          AU  
ATOM      9 AU   GNP A     1   -28.547   2.039   0.000  1.00  0.00          AU  
ATOM     10 AU   GNP A     2   -26.508 -14.274  -6.117  1.00  0.00          AU  
ATOM     11 AU   GNP A     2   -24.469 -14.274  -8.156  1.00  0.00          AU  
ATOM     12 AU   GNP A     2   -26.508 -10.195  -6.117  1.00  0.00          AU  
ATOM     13 AU   GNP A     2   -26.508 -12.235  -8.156  1.00  0.00          AU  
ATOM     14 AU   GNP A     2   -26.508 -14.274 -10.195  1.00  0.00          AU  
ATOM     15 AU   GNP A     2   -24.469 -12.235 -10.195  1.00  0.00          AU  
ATOM     16 AU   GNP A     2   -26.508 -10.195 -10.195  1.00  0.00          AU  
ATOM     17 AU   GNP A     3   -26.508 -14.274  -2.039  1.00  0.00          AU  
ATOM     18 AU   GNP A     3   -24.469 -14.274  -4.078  1.00  0.00          AU  
ATOM     19 AU   GNP A     3   -26.508 -10.195  -2.039  1.00  0.00          AU  
ATOM     20 AU   GNP A     3   -26.508 -12.235  -4.078  1.00  0.00          AU  
ATOM     21 AU   GNP A     4   -26.508 -14.274   2.039  1.00  0.00          AU  
ATOM     22 AU   GNP A     4   -24.469 -14.274   0.000  1.00  0.00          AU  
ATOM     23 AU   GNP A     4   -24.469 -12.235   2.039  1.00  0.00          AU  
ATOM     24 AU   GNP A     4   -26.508 -10.195   2.039  1.00  0.00          AU  
ATOM     25 AU   GNP A     4   -26.508 -12.235   0.000  1.00  0.00          AU  
ATOM     26 AU   GNP A     5   -26.508 -14.274   6.117  1.00  0.00          AU  
ATOM     27 AU   GNP A     5   -24.469 -14.274   4.078  1.00  0.00          AU  
ATOM     28 AU   GNP A     5   -24.469 -12.235   6.117  1.00  0.00          AU  
ATOM     29 AU   GNP A     5   -26.508 -10.195   6.117  1.00  0.00          AU  
ATOM     30 AU   GNP A     5   -26.508 -12.235   4.078  1.00  0.00          AU  
ATOM     31 AU   GNP A     6   -26.508 -14.274  10.195  1.00  0.00          AU  
ATOM     32 AU   GNP A     6   -24.469 -14.274   8.156  1.00  0.00          AU  
ATOM     33 AU   GNP A     6   -24.469 -12.235  10.195  1.00  0.00          AU  
ATOM     34 AU   GNP A     6   -26.508 -10.195  10.195  1.00  0.00          AU  
ATOM     35 AU   GNP A     6   -26.508 -12.235   8.156  1.00  0.00          AU  
ATOM     36 AU   GNP A     7   -24.469 -10.195 -12.235  1.00  0.00          AU  
ATOM     37 AU   GNP A     7   -26.508  -6.117 -10.195  1.00  0.00          AU  
ATOM     38 AU   GNP A     7   -26.508  -8.156 -12.235  1.00  0.00          AU  
ATOM     39 AU   GNP A     7   -26.508 -10.195 -14.274  1.00  0.00          AU  
ATOM     40 AU   GNP A     7   -24.469  -8.156 -14.274  1.00  0.00          AU  
ATOM     41 AU   GNP A     7   -26.508  -6.117 -14.274  1.00  0.00          AU  
ATOM     42 AU   GNP A     8   -26.508  -6.117  -6.117  1.00  0.00          AU  
ATOM     43 AU   GNP A     8   -26.508  -8.156  -8.156  1.00  0.00          AU  
ATOM     44 AU   GNP A     9   -26.508  -6.117  -2.039  1.00  0.00          AU  
ATOM     45 AU   GNP A     9   -26.508  -8.156  -4.078  1.00  0.00          AU  
ATOM     46 AU   GNP A    10   -24.469  -8.156   2.039  1.00  0.00          AU  
ATOM     47 AU   GNP A    10   -26.508  -6.117   2.039  1.00  0.00          AU  
ATOM     48 AU   GNP A    10   -26.508  -8.156   0.000  1.00  0.00          AU  
ATOM     49 AU   GNP A    11   -24.469  -8.156   6.117  1.00  0.00          AU  
ATOM     50 AU   GNP A    11   -26.508  -6.117   6.117  1.00  0.00          AU  
ATOM     51 AU   GNP A    11   -26.508  -8.156   4.078  1.00  0.00          AU  
ATOM     52 AU   GNP A    12   -24.469  -8.156  10.195  1.00  0.00          AU  
ATOM     53 AU   GNP A    12   -26.508  -6.117  10.195  1.00  0.00          AU  
ATOM     54 AU   GNP A    12   -26.508  -8.156   8.156  1.00  0.00          AU  
ATOM     55 AU   GNP A    13   -26.508 -10.195  14.274  1.00  0.00          AU  
ATOM     56 AU   GNP A    13   -24.469 -10.195  12.235  1.00  0.00          AU  
ATOM     57 AU   GNP A    13   -24.469  -8.156  14.274  1.00  0.00          AU  
ATOM     58 AU   GNP A    13   -26.508  -6.117  14.274  1.00  0.00          AU  
ATOM     59 AU   GNP A    13   -26.508  -8.156  12.235  1.00  0.00          AU  
ATOM     60 AU   GNP A    14   -26.508  -2.039 -10.195  1.00  0.00          AU  
ATOM     61 AU   GNP A    14   -26.508  -4.078 -12.235  1.00  0.00          AU  
ATOM     62 AU   GNP A    14   -24.469  -4.078 -14.274  1.00  0.00          AU  
ATOM     63 AU   GNP A    14   -26.508  -2.039 -14.274  1.00  0.00          AU  
ATOM     64 AU   GNP A    15   -26.508  -2.039  -6.117  1.00  0.00          AU  
ATOM     65 AU   GNP A    15   -26.508  -4.078  -8.156  1.00  0.00          AU  
ATOM     66 AU   GNP A    16   -26.508  -4.078  -4.078  1.00  0.00          AU  
ATOM     67 AU   GNP A    17   -24.469  -4.078   2.039  1.00  0.00          AU  
ATOM     68 AU   GNP A    17   -26.508  -4.078   0.000  1.00  0.00          AU  
ATOM     69 AU   GNP A    18   -24.469  -4.078   6.117  1.00  0.00          AU  
ATOM     70 AU   GNP A    18   -26.508  -2.039   6.117  1.00  0.00          AU  
ATOM     71 AU   GNP A    18   -26.508  -4.078   4.078  1.00  0.00          AU  
ATOM     72 AU   GNP A    19   -24.469  -4.078  10.195  1.00  0.00          AU  
ATOM     73 AU   GNP A    19   -26.508  -2.039  10.195  1.00  0.00          AU  
ATOM     74 AU   GNP A    19   -26.508  -4.078   8.156  1.00  0.00          AU  
ATOM     75 AU   GNP A    20   -24.469  -4.078  14.274  1.00  0.00          AU  
ATOM     76 AU   GNP A    20   -26.508  -2.039  14.274  1.00  0.00          AU  
ATOM     77 AU   GNP A    20   -26.508  -4.078  12.235  1.00  0.00          AU  
ATOM     78 AU   GNP A    21   -26.508   2.039 -10.195  1.00  0.00          AU  
ATOM     79 AU   GNP A    21   -26.508   0.000 -12.235  1.00  0.00          AU  
ATOM     80 AU   GNP A    21   -24.469   0.000 -14.274  1.00  0.00          AU  
ATOM     81 AU   GNP A    21   -26.508   2.039 -14.274  1.00  0.00          AU  
ATOM     82 AU   GNP A    21   -24.469   2.039 -12.235  1.00  0.00          AU  
ATOM     83 AU   GNP A    22   -26.508   2.039  -6.117  1.00  0.00          AU  
ATOM     84 AU   GNP A    22   -26.508   0.000  -8.156  1.00  0.00          AU  
ATOM     85 AU   GNP A    22   -24.469   2.039  -8.156  1.00  0.00          AU  
ATOM     86 AU   GNP A    23   -26.508   0.000  -4.078  1.00  0.00          AU  
ATOM     87 AU   GNP A    23   -24.469   2.039  -4.078  1.00  0.00          AU  
ATOM     88 AU   GNP A    24   -24.469   0.000   6.117  1.00  0.00          AU  
ATOM     89 AU   GNP A    24   -26.508   2.039   6.117  1.00  0.00          AU  
ATOM     90 AU   GNP A    24   -26.508   0.000   4.078  1.00  0.00          AU  
ATOM     91 AU   GNP A    24   -24.469   2.039   4.078  1.00  0.00          AU  
ATOM     92 AU   GNP A    25   -24.469   0.000  10.195  1.00  0.00          AU  
ATOM     93 AU   GNP A    25   -26.508   2.039  10.195  1.00  0.00          AU  
ATOM     94 AU   GNP A    25   -26.508   0.000   8.156  1.00  0.00          AU  
ATOM     95 AU   GNP A    25   -24.469   2.039   8.156  1.00  0.00          AU  
ATOM     96 AU   GNP A    26   -24.469   0.000  14.274  1.00  0.00          AU  
ATOM     97 AU   GNP A    26   -26.508   2.039  14.274  1.00  0.00          AU  
ATOM     98 AU   GNP A    26   -26.508   0.000  12.235  1.00  0.00          AU  
ATOM     99 AU   GNP A    26   -24.469   2.039  12.235  1.00  0.00          AU  
ATOM    100 AU   GNP A    27   -26.508   6.117 -10.195  1.00  0.00          AU  
ATOM    101 AU   GNP A    27   -26.508   4.078 -12.235  1.00  0.00          AU  
ATOM    102 AU   GNP A    27   -24.469   4.078 -14.274  1.00  0.00          AU  
ATOM    103 AU   GNP A    27   -26.508   6.117 -14.274  1.00  0.00          AU  
ATOM    104 AU   GNP A    27   -24.469   6.117 -12.235  1.00  0.00          AU  
ATOM    105 AU   GNP A    28   -26.508   6.117  -6.117  1.00  0.00          AU  
ATOM    106 AU   GNP A    28   -26.508   4.078  -8.156  1.00  0.00          AU  
ATOM    107 AU   GNP A    28   -24.469   6.117  -8.156  1.00  0.00          AU  
ATOM    108 AU   GNP A    29   -26.508   6.117  -2.039  1.00  0.00          AU  
ATOM    109 AU   GNP A    29   -26.508   4.078  -4.078  1.00  0.00          AU  
ATOM    110 AU   GNP A    29   -24.469   6.117  -4.078  1.00  0.00          AU  
ATOM    111 AU   GNP A    30   -24.469   4.078   2.039  1.00  0.00          AU  
ATOM    112 AU   GNP A    30   -26.508   6.117   2.039  1.00  0.00          AU  
ATOM    113 AU   GNP A    30   -26.508   4.078   0.000  1.00  0.00          AU  
ATOM    114 AU   GNP A    30   -24.469   6.117   0.000  1.00  0.00          AU  
ATOM    115 AU   GNP A    31   -24.469   4.078   6.117  1.00  0.00          AU  
ATOM    116 AU   GNP A    31   -26.508   6.117   6.117  1.00  0.00          AU  
ATOM    117 AU   GNP A    31   -26.508   4.078   4.078  1.00  0.00          AU  
ATOM    118 AU   GNP A    31   -24.469   6.117   4.078  1.00  0.00          AU  
ATOM    119 AU   GNP A    32   -24.469   4.078  10.195  1.00  0.00          AU  
ATOM    120 AU   GNP A    32   -26.508   6.117  10.195  1.00  0.00          AU  
ATOM    121 AU   GNP A    32   -26.508   4.078   8.156  1.00  0.00          AU  
ATOM    122 AU   GNP A    32   -24.469   6.117   8.156  1.00  0.00          AU  
ATOM    123 AU   GNP A    33   -24.469   4.078  14.274  1.00  0.00          AU  
ATOM    124 AU   GNP A    33   -26.508   6.117  14.274  1.00  0.00          AU  
ATOM    125 AU   GNP A    33   -26.508   4.078  12.235  1.00  0.00          AU  
ATOM    126 AU   GNP A    33   -24.469   6.117  12.235  1.00  0.00          AU  
ATOM    127 AU   GNP A    34   -26.508  10.195 -10.195  1.00  0.00          AU  
ATOM    128 AU   GNP A    34   -26.508   8.156 -12.235  1.00  0.00          AU  
ATOM    129 AU   GNP A    34   -24.469   8.156 -14.274  1.00  0.00          AU  
ATOM    130 AU   GNP A    34   -26.508  10.195 -14.274  1.00  0.00          AU  
ATOM    131 AU   GNP A    34   -24.469  10.195 -12.235  1.00  0.00          AU  
ATOM    132 AU   GNP A    35   -26.508  10.195  -6.117  1.00  0.00          AU  
ATOM    133 AU   GNP A    35   -26.508   8.156  -8.156  1.00  0.00          AU  
ATOM    134 AU   GNP A    35   -24.469  10.195  -8.156  1.00  0.00          AU  
ATOM    135 AU   GNP A    36   -26.508  10.195  -2.039  1.00  0.00          AU  
ATOM    136 AU   GNP A    36   -26.508   8.156  -4.078  1.00  0.00          AU  
ATOM    137 AU   GNP A    36   -24.469  10.195  -4.078  1.00  0.00          AU  
ATOM    138 AU   GNP A    37   -24.469   8.156   2.039  1.00  0.00          AU  
ATOM    139 AU   GNP A    37   -26.508  10.195   2.039  1.00  0.00          AU  
ATOM    140 AU   GNP A    37   -26.508   8.156   0.000  1.00  0.00          AU  
ATOM    141 AU   GNP A    37   -24.469  10.195   0.000  1.00  0.00          AU  
ATOM    142 AU   GNP A    38   -24.469   8.156   6.117  1.00  0.00          AU  
ATOM    143 AU   GNP A    38   -26.508  10.195   6.117  1.00  0.00          AU  
ATOM    144 AU   GNP A    38   -26.508   8.156   4.078  1.00  0.00          AU  
ATOM    145 AU   GNP A    38   -24.469  10.195   4.078  1.00  0.00          AU  
ATOM    146 AU   GNP A    39   -24.469   8.156  10.195  1.00  0.00          AU  
ATOM    147 AU   GNP A    39   -26.508  10.195  10.195  1.00  0.00          AU  
ATOM    148 AU   GNP A    39   -26.508   8.156   8.156  1.00  0.00          AU  
ATOM    149 AU   GNP A    39   -24.469  10.195   8.156  1.00  0.00          AU  
ATOM    150 AU   GNP A    40   -24.469   8.156  14.274  1.00  0.00          AU  
ATOM    151 AU   GNP A    40   -26.508  10.195  14.274  1.00  0.00          AU  
ATOM    152 AU   GNP A    40   -26.508   8.156  12.235  1.00  0.00          AU  
ATOM    153 AU   GNP A    40   -24.469  10.195  12.235  1.00  0.00          AU  
ATOM    154 AU   GNP A    41   -26.508  14.274  -6.117  1.00  0.00          AU  
ATOM    155 AU   GNP A    41   -26.508  12.235  -8.156  1.00  0.00          AU  
ATOM    156 AU   GNP A    41   -24.469  12.235 -10.195  1.00  0.00          AU  
ATOM    157 AU   GNP A    41   -26.508  14.274 -10.195  1.00  0.00          AU  
ATOM    158 AU   GNP A    41   -24.469  14.274  -8.156  1.00  0.00          AU  
ATOM    159 AU   GNP A    42   -26.508  14.274  -2.039  1.00  0.00          AU  
ATOM    160 AU   GNP A    42   -26.508  12.235  -4.078  1.00  0.00          AU  
ATOM    161 AU   GNP A    42   -24.469  14.274  -4.078  1.00  0.00          AU  
ATOM    162 AU   GNP A    43   -24.469  12.235   2.039  1.00  0.00          AU  
ATOM    163 AU   GNP A    43   -26.508  14.274   2.039  1.00  0.00          AU  
ATOM    164 AU   GNP A    43   -26.508  12.235   0.000  1.00  0.00          AU  
ATOM    165 AU   GNP A    43   -24.469  14.274   0.000  1.00  0.00          AU  
ATOM    166 AU   GNP A    44   -24.469  12.235   6.117  1.00  0.00          AU  
ATOM    167 AU   GNP A    44   -26.508  14.274   6.117  1.00  0.00          AU  
ATOM    168 AU   GNP A    44   -26.508  12.235   4.078  1.00  0.00          AU  
ATOM    169 AU   GNP A    44   -24.469  14.274   4.078  1.00  0.00          AU  
ATOM    170 AU   GNP A    45   -24.469  12.235  10.195  1.00  0.00          AU  
ATOM    171 AU   GNP A    45   -26.508  14.274  10.195  1.00  0.00          AU  
ATOM    172 AU   GNP A    45   -26.508  12.235   8.156  1.00  0.00          AU  
ATOM    173 AU   GNP A    45   -24.469  14.274   8.156  1.00  0.00          AU  
ATOM    174 AU   GNP A    46   -22.430 -18.352  -6.117  1.00  0.00          AU  
ATOM    175 AU   GNP A    46   -20.391 -18.352  -8.156  1.00  0.00          AU  
ATOM    176 AU   GNP A    46   -22.430 -16.313  -8.156  1.00  0.00          AU  
ATOM    177 AU   GNP A    46   -22.430 -18.352 -10.195  1.00  0.00          AU  
ATOM    178 AU   GNP A    46   -20.391 -16.313 -10.195  1.00  0.00          AU  
ATOM    179 AU   GNP A    46   -18.352 -18.352 -10.195  1.00  0.00          AU  
ATOM    180 AU   GNP A    47   -22.430 -18.352  -2.039  1.00  0.00          AU  
ATOM    181 AU   GNP A    47   -20.391 -18.352  -4.078  1.00  0.00          AU  
ATOM    182 AU   GNP A    47   -22.430 -16.313  -4.078  1.00  0.00          AU  
ATOM    183 AU   GNP A    48   -22.430 -18.352   2.039  1.00  0.00          AU  
ATOM    184 AU   GNP A    48   -20.391 -18.352   0.000  1.00  0.00          AU  
ATOM    185 AU   GNP A    48   -20.391 -16.313   2.039  1.00  0.00          AU  
ATOM    186 AU   GNP A    48   -22.430 -16.313   0.000  1.00  0.00          AU  
ATOM    187 AU   GNP A    49   -22.430 -18.352   6.117  1.00  0.00          AU  
ATOM    188 AU   GNP A    49   -20.391 -18.352   4.078  1.00  0.00          AU  
ATOM    189 AU   GNP A    49   -18.352 -18.352   6.117  1.00  0.00          AU  
ATOM    190 AU   GNP A    49   -20.391 -16.313   6.117  1.00  0.00          AU  
ATOM    191 AU   GNP A    49   -22.430 -16.313   4.078  1.00  0.00          AU  
ATOM    192 AU   GNP A    50   -22.430 -18.352  10.195  1.00  0.00          AU  
ATOM    193 AU   GNP A    50   -20.391 -18.352   8.156  1.00  0.00          AU  
ATOM    194 AU   GNP A    50   -18.352 -18.352  10.195  1.00  0.00          AU  
ATOM    195 AU   GNP A    50   -20.391 -16.313  10.195  1.00  0.00          AU  
ATOM    196 AU   GNP A    50   -22.430 -16.313   8.156  1.00  0.00          AU  
ATOM    197 AU   GNP A    51   -20.391 -14.274 -12.235  1.00  0.00          AU  
ATOM    198 AU   GNP A    51   -22.430 -12.235 -12.235  1.00  0.00          AU  
ATOM    199 AU   GNP A    51   -22.430 -14.274 -14.274  1.00  0.00          AU  
ATOM    200 AU   GNP A    51   -20.391 -12.235 -14.274  1.00  0.00          AU  
ATOM    201 AU   GNP A    51   -18.352 -14.274 -14.274  1.00  0.00          AU  
ATOM    202 AU   GNP A    53   -20.391 -12.235  10.195  1.00  0.00          AU  
ATOM    203 AU   GNP A    54   -22.430 -14.274  14.274  1.00  0.00          AU  
ATOM    204 AU   GNP A    54   -20.391 -14.274  12.235  1.00  0.00          AU  
ATOM    205 AU   GNP A    54   -18.352 -14.274  14.274  1.00  0.00          AU  
ATOM    206 AU   GNP A    54   -20.391 -12.235  14.274  1.00  0.00          AU  
ATOM    207 AU   GNP A    54   -22.430 -12.235  12.235  1.00  0.00          AU  
ATOM    208 AU   GNP A    55   -20.391 -10.195 -16.313  1.00  0.00          AU  
ATOM    209 AU   GNP A    55   -22.430  -8.156 -16.313  1.00  0.00          AU  
ATOM    210 AU   GNP A    55   -22.430 -10.195 -18.352  1.00  0.00          AU  
ATOM    211 AU   GNP A    55   -20.391  -8.156 -18.352  1.00  0.00          AU  
ATOM    212 AU   GNP A    55   -22.430  -6.117 -18.352  1.00  0.00          AU  
ATOM    213 AU   GNP A    55   -18.352 -10.195 -18.352  1.00  0.00          AU  
ATOM    214 AU   GNP A    57   -20.391  -8.156  14.274  1.00  0.00          AU  
ATOM    215 AU   GNP A    58   -22.430 -10.195  18.352  1.00  0.00          AU  
ATOM    216 AU   GNP A    58   -20.391 -10.195  16.313  1.00  0.00          AU  
ATOM    217 AU   GNP A    58   -18.352 -10.195  18.352  1.00  0.00          AU  
ATOM    218 AU   GNP A    58   -20.391  -8.156  18.352  1.00  0.00          AU  
ATOM    219 AU   GNP A    58   -22.430  -6.117  18.352  1.00  0.00          AU  
ATOM    220 AU   GNP A    58   -22.430  -8.156  16.313  1.00  0.00          AU  
ATOM    221 AU   GNP A    59   -22.430  -4.078 -16.313  1.00  0.00          AU  
ATOM    222 AU   GNP A    59   -20.391  -4.078 -18.352  1.00  0.00          AU  
ATOM    223 AU   GNP A    59   -22.430  -2.039 -18.352  1.00  0.00          AU  
ATOM    224 AU   GNP A    60   -20.391  -4.078  18.352  1.00  0.00          AU  
ATOM    225 AU   GNP A    60   -22.430  -2.039  18.352  1.00  0.00          AU  
ATOM    226 AU   GNP A    60   -22.430  -4.078  16.313  1.00  0.00          AU  
ATOM    227 AU   GNP A    61   -22.430   0.000 -16.313  1.00  0.00          AU  
ATOM    228 AU   GNP A    61   -20.391   0.000 -18.352  1.00  0.00          AU  
ATOM    229 AU   GNP A    61   -22.430   2.039 -18.352  1.00  0.00          AU  
ATOM    230 AU   GNP A    61   -20.391   2.039 -16.313  1.00  0.00          AU  
ATOM    231 AU   GNP A    62   -20.391   0.000  18.352  1.00  0.00          AU  
ATOM    232 AU   GNP A    62   -22.430   2.039  18.352  1.00  0.00          AU  
ATOM    233 AU   GNP A    62   -22.430   0.000  16.313  1.00  0.00          AU  
ATOM    234 AU   GNP A    62   -20.391   2.039  16.313  1.00  0.00          AU  
ATOM    235 AU   GNP A    63   -22.430   4.078 -16.313  1.00  0.00          AU  
ATOM    236 AU   GNP A    63   -20.391   4.078 -18.352  1.00  0.00          AU  
ATOM    237 AU   GNP A    63   -22.430   6.117 -18.352  1.00  0.00          AU  
ATOM    238 AU   GNP A    63   -20.391   6.117 -16.313  1.00  0.00          AU  
ATOM    239 AU   GNP A    63   -18.352   6.117 -18.352  1.00  0.00          AU  
ATOM    240 AU   GNP A    64   -18.352   6.117  18.352  1.00  0.00          AU  
ATOM    241 AU   GNP A    64   -20.391   4.078  18.352  1.00  0.00          AU  
ATOM    242 AU   GNP A    64   -22.430   6.117  18.352  1.00  0.00          AU  
ATOM    243 AU   GNP A    64   -22.430   4.078  16.313  1.00  0.00          AU  
ATOM    244 AU   GNP A    64   -20.391   6.117  16.313  1.00  0.00          AU  
ATOM    245 AU   GNP A    65   -22.430   8.156 -16.313  1.00  0.00          AU  
ATOM    246 AU   GNP A    65   -20.391   8.156 -18.352  1.00  0.00          AU  
ATOM    247 AU   GNP A    65   -22.430  10.195 -18.352  1.00  0.00          AU  
ATOM    248 AU   GNP A    65   -20.391  10.195 -16.313  1.00  0.00          AU  
ATOM    249 AU   GNP A    65   -18.352  10.195 -18.352  1.00  0.00          AU  
ATOM    250 AU   GNP A    66   -20.391  10.195 -12.235  1.00  0.00          AU  
ATOM    251 AU   GNP A    67   -18.352  10.195  14.274  1.00  0.00          AU  
ATOM    252 AU   GNP A    67   -20.391   8.156  14.274  1.00  0.00          AU  
ATOM    253 AU   GNP A    67   -20.391  10.195  12.235  1.00  0.00          AU  
ATOM    254 AU   GNP A    68   -18.352  10.195  18.352  1.00  0.00          AU  
ATOM    255 AU   GNP A    68   -20.391   8.156  18.352  1.00  0.00          AU  
ATOM    256 AU   GNP A    68   -22.430  10.195  18.352  1.00  0.00          AU  
ATOM    257 AU   GNP A    68   -22.430   8.156  16.313  1.00  0.00          AU  
ATOM    258 AU   GNP A    68   -20.391  10.195  16.313  1.00  0.00          AU  
ATOM    259 AU   GNP A    69   -22.430  12.235 -12.235  1.00  0.00          AU  
ATOM    260 AU   GNP A    69   -20.391  12.235 -14.274  1.00  0.00          AU  
ATOM    261 AU   GNP A    69   -22.430  14.274 -14.274  1.00  0.00          AU  
ATOM    262 AU   GNP A    69   -20.391  14.274 -12.235  1.00  0.00          AU  
ATOM    263 AU   GNP A    69   -18.352  14.274 -14.274  1.00  0.00          AU  
ATOM    264 AU   GNP A    70   -20.391  14.274  -8.156  1.00  0.00          AU  
ATOM    265 AU   GNP A    71   -18.352  14.274  10.195  1.00  0.00          AU  
ATOM    266 AU   GNP A    71   -20.391  12.235  10.195  1.00  0.00          AU  
ATOM    267 AU   GNP A    71   -20.391  14.274   8.156  1.00  0.00          AU  
ATOM    268 AU   GNP A    72   -18.352  14.274  14.274  1.00  0.00          AU  
ATOM    269 AU   GNP A    72   -20.391  12.235  14.274  1.00  0.00          AU  
ATOM    270 AU   GNP A    72   -22.430  14.274  14.274  1.00  0.00          AU  
ATOM    271 AU   GNP A    72   -22.430  12.235  12.235  1.00  0.00          AU  
ATOM    272 AU   GNP A    72   -20.391  14.274  12.235  1.00  0.00          AU  
ATOM    273 AU   GNP A    73   -22.430  18.352  -6.117  1.00  0.00          AU  
ATOM    274 AU   GNP A    73   -22.430  16.313  -8.156  1.00  0.00          AU  
ATOM    275 AU   GNP A    73   -20.391  16.313 -10.195  1.00  0.00          AU  
ATOM    276 AU   GNP A    73   -22.430  18.352 -10.195  1.00  0.00          AU  
ATOM    277 AU   GNP A    73   -20.391  18.352  -8.156  1.00  0.00          AU  
ATOM    278 AU   GNP A    73   -18.352  18.352 -10.195  1.00  0.00          AU  
ATOM    279 AU   GNP A    74   -22.430  18.352  -2.039  1.00  0.00          AU  
ATOM    280 AU   GNP A    74   -22.430  16.313  -4.078  1.00  0.00          AU  
ATOM    281 AU   GNP A    74   -20.391  18.352  -4.078  1.00  0.00          AU  
ATOM    282 AU   GNP A    75   -20.391  16.313   2.039  1.00  0.00          AU  
ATOM    283 AU   GNP A    75   -22.430  18.352   2.039  1.00  0.00          AU  
ATOM    284 AU   GNP A    75   -22.430  16.313   0.000  1.00  0.00          AU  
ATOM    285 AU   GNP A    75   -20.391  18.352   0.000  1.00  0.00          AU  
ATOM    286 AU   GNP A    76   -18.352  18.352   6.117  1.00  0.00          AU  
ATOM    287 AU   GNP A    76   -20.391  16.313   6.117  1.00  0.00          AU  
ATOM    288 AU   GNP A    76   -22.430  18.352   6.117  1.00  0.00          AU  
ATOM    289 AU   GNP A    76   -22.430  16.313   4.078  1.00  0.00          AU  
ATOM    290 AU   GNP A    76   -20.391  18.352   4.078  1.00  0.00          AU  
ATOM    291 AU   GNP A    77   -18.352  18.352  10.195  1.00  0.00          AU  
ATOM    292 AU   GNP A    77   -20.391  16.313  10.195  1.00  0.00          AU  
ATOM    293 AU   GNP A    77   -22.430  18.352  10.195  1.00  0.00          AU  
ATOM    294 AU   GNP A    77   -22.430  16.313   8.156  1.00  0.00          AU  
ATOM    295 AU   GNP A    77   -20.391  18.352   8.156  1.00  0.00          AU  
ATOM    296 AU   GNP A    78   -18.352 -22.430  -6.117  1.00  0.00          AU  
ATOM    297 AU   GNP A    78   -16.313 -22.430  -8.156  1.00  0.00          AU  
ATOM    298 AU   GNP A    78   -18.352 -20.391  -8.156  1.00  0.00          AU  
ATOM    299 AU   GNP A    78   -18.352 -22.430 -10.195  1.00  0.00          AU  
ATOM    300 AU   GNP A    78   -16.313 -20.391 -10.195  1.00  0.00          AU  
ATOM    301 AU   GNP A    78   -14.274 -22.430 -10.195  1.00  0.00          AU  
ATOM    302 AU   GNP A    79   -18.352 -22.430  -2.039  1.00  0.00          AU  
ATOM    303 AU   GNP A    79   -16.313 -22.430  -4.078  1.00  0.00          AU  
ATOM    304 AU   GNP A    79   -14.274 -22.430  -2.039  1.00  0.00          AU  
ATOM    305 AU   GNP A    79   -18.352 -20.391  -4.078  1.00  0.00          AU  
ATOM    306 AU   GNP A    80   -18.352 -22.430   2.039  1.00  0.00          AU  
ATOM    307 AU   GNP A    80   -16.313 -22.430   0.000  1.00  0.00          AU  
ATOM    308 AU   GNP A    80   -14.274 -22.430   2.039  1.00  0.00          AU  
ATOM    309 AU   GNP A    80   -16.313 -20.391   2.039  1.00  0.00          AU  
ATOM    310 AU   GNP A    80   -18.352 -20.391   0.000  1.00  0.00          AU  
ATOM    311 AU   GNP A    81   -18.352 -22.430   6.117  1.00  0.00          AU  
ATOM    312 AU   GNP A    81   -16.313 -22.430   4.078  1.00  0.00          AU  
ATOM    313 AU   GNP A    81   -14.274 -22.430   6.117  1.00  0.00          AU  
ATOM    314 AU   GNP A    81   -16.313 -20.391   6.117  1.00  0.00          AU  
ATOM    315 AU   GNP A    81   -18.352 -20.391   4.078  1.00  0.00          AU  
ATOM    316 AU   GNP A    82   -18.352 -22.430  10.195  1.00  0.00          AU  
ATOM    317 AU   GNP A    82   -16.313 -22.430   8.156  1.00  0.00          AU  
ATOM    318 AU   GNP A    82   -14.274 -22.430  10.195  1.00  0.00          AU  
ATOM    319 AU   GNP A    82   -16.313 -20.391  10.195  1.00  0.00          AU  
ATOM    320 AU   GNP A    82   -18.352 -20.391   8.156  1.00  0.00          AU  
ATOM    321 AU   GNP A    83   -18.352 -18.352 -14.274  1.00  0.00          AU  
ATOM    322 AU   GNP A    83   -16.313 -18.352 -16.313  1.00  0.00          AU  
ATOM    323 AU   GNP A    83   -18.352 -16.313 -16.313  1.00  0.00          AU  
ATOM    324 AU   GNP A    83   -18.352 -18.352 -18.352  1.00  0.00          AU  
ATOM    325 AU   GNP A    83   -16.313 -16.313 -18.352  1.00  0.00          AU  
ATOM    326 AU   GNP A    83   -18.352 -14.274 -18.352  1.00  0.00          AU  
ATOM    327 AU   GNP A    83   -14.274 -18.352 -18.352  1.00  0.00          AU  
ATOM    328 AU   GNP A    84   -16.313 -18.352 -12.235  1.00  0.00          AU  
ATOM    329 AU   GNP A    84   -18.352 -16.313 -12.235  1.00  0.00          AU  
ATOM    330 AU   GNP A    85   -18.352 -18.352  14.274  1.00  0.00          AU  
ATOM    331 AU   GNP A    85   -16.313 -18.352  12.235  1.00  0.00          AU  
ATOM    332 AU   GNP A    85   -14.274 -18.352  14.274  1.00  0.00          AU  
ATOM    333 AU   GNP A    85   -16.313 -16.313  14.274  1.00  0.00          AU  
ATOM    334 AU   GNP A    85   -18.352 -16.313  12.235  1.00  0.00          AU  
ATOM    335 AU   GNP A    86   -18.352 -18.352  18.352  1.00  0.00          AU  
ATOM    336 AU   GNP A    86   -16.313 -18.352  16.313  1.00  0.00          AU  
ATOM    337 AU   GNP A    86   -14.274 -18.352  18.352  1.00  0.00          AU  
ATOM    338 AU   GNP A    86   -16.313 -16.313  18.352  1.00  0.00          AU  
ATOM    339 AU   GNP A    86   -18.352 -14.274  18.352  1.00  0.00          AU  
ATOM    340 AU   GNP A    86   -18.352 -16.313  16.313  1.00  0.00          AU  
ATOM    341 AU   GNP A    87   -18.352 -12.235 -16.313  1.00  0.00          AU  
ATOM    342 AU   GNP A    87   -16.313 -12.235 -18.352  1.00  0.00          AU  
ATOM    343 AU   GNP A    88   -16.313 -12.235  18.352  1.00  0.00          AU  
ATOM    344 AU   GNP A    88   -18.352 -12.235  16.313  1.00  0.00          AU  
ATOM    345 AU   GNP A    89   -16.313 -10.195 -20.391  1.00  0.00          AU  
ATOM    346 AU   GNP A    89   -18.352  -8.156 -20.391  1.00  0.00          AU  
ATOM    347 AU   GNP A    89   -18.352 -10.195 -22.430  1.00  0.00          AU  
ATOM    348 AU   GNP A    89   -16.313  -8.156 -22.430  1.00  0.00          AU  
ATOM    349 AU   GNP A    89   -18.352  -6.117 -22.430  1.00  0.00          AU  
ATOM    350 AU   GNP A    89   -14.274 -10.195 -22.430  1.00  0.00          AU  
ATOM    351 AU   GNP A    90   -18.352 -10.195  22.430  1.00  0.00          AU  
ATOM    352 AU   GNP A    90   -16.313 -10.195  20.391  1.00  0.00          AU  
ATOM    353 AU   GNP A    90   -14.274 -10.195  22.430  1.00  0.00          AU  
ATOM    354 AU   GNP A    90   -16.313  -8.156  22.430  1.00  0.00          AU  
ATOM    355 AU   GNP A    90   -18.352  -6.117  22.430  1.00  0.00          AU  
ATOM    356 AU   GNP A    90   -18.352  -8.156  20.391  1.00  0.00          AU  
ATOM    357 AU   GNP A    91   -18.352  -4.078 -20.391  1.00  0.00          AU  
ATOM    358 AU   GNP A    91   -16.313  -4.078 -22.430  1.00  0.00          AU  
ATOM    359 AU   GNP A    91   -18.352  -2.039 -22.430  1.00  0.00          AU  
ATOM    360 AU   GNP A    91   -14.274  -2.039 -22.430  1.00  0.00          AU  
ATOM    361 AU   GNP A    92   -14.274  -2.039  22.430  1.00  0.00          AU  
ATOM    362 AU   GNP A    92   -16.313  -4.078  22.430  1.00  0.00          AU  
ATOM    363 AU   GNP A    92   -18.352  -2.039  22.430  1.00  0.00          AU  
ATOM    364 AU   GNP A    92   -18.352  -4.078  20.391  1.00  0.00          AU  
ATOM    365 AU   GNP A    93   -18.352   0.000 -20.391  1.00  0.00          AU  
ATOM    366 AU   GNP A    93   -16.313   0.000 -22.430  1.00  0.00          AU  
ATOM    367 AU   GNP A    93   -18.352   2.039 -22.430  1.00  0.00          AU  
ATOM    368 AU   GNP A    93   -16.313   2.039 -20.391  1.00  0.00          AU  
ATOM    369 AU   GNP A    93   -14.274   2.039 -22.430  1.00  0.00          AU  
ATOM    370 AU   GNP A    94   -14.274   2.039  22.430  1.00  0.00          AU  
ATOM    371 AU   GNP A    94   -16.313   0.000  22.430  1.00  0.00          AU  
ATOM    372 AU   GNP A    94   -18.352   2.039  22.430  1.00  0.00          AU  
ATOM    373 AU   GNP A    94   -18.352   0.000  20.391  1.00  0.00          AU  
ATOM    374 AU   GNP A    94   -16.313   2.039  20.391  1.00  0.00          AU  
ATOM    375 AU   GNP A    95   -18.352   4.078 -20.391  1.00  0.00          AU  
ATOM    376 AU   GNP A    95   -16.313   4.078 -22.430  1.00  0.00          AU  
ATOM    377 AU   GNP A    95   -18.352   6.117 -22.430  1.00  0.00          AU  
ATOM    378 AU   GNP A    95   -16.313   6.117 -20.391  1.00  0.00          AU  
ATOM    379 AU   GNP A    95   -14.274   6.117 -22.430  1.00  0.00          AU  
ATOM    380 AU   GNP A    96   -14.274   6.117  22.430  1.00  0.00          AU  
ATOM    381 AU   GNP A    96   -16.313   4.078  22.430  1.00  0.00          AU  
ATOM    382 AU   GNP A    96   -18.352   6.117  22.430  1.00  0.00          AU  
ATOM    383 AU   GNP A    96   -18.352   4.078  20.391  1.00  0.00          AU  
ATOM    384 AU   GNP A    96   -16.313   6.117  20.391  1.00  0.00          AU  
ATOM    385 AU   GNP A    97   -18.352   8.156 -20.391  1.00  0.00          AU  
ATOM    386 AU   GNP A    97   -16.313   8.156 -22.430  1.00  0.00          AU  
ATOM    387 AU   GNP A    97   -18.352  10.195 -22.430  1.00  0.00          AU  
ATOM    388 AU   GNP A    97   -16.313  10.195 -20.391  1.00  0.00          AU  
ATOM    389 AU   GNP A    97   -14.274  10.195 -22.430  1.00  0.00          AU  
ATOM    390 AU   GNP A    98   -14.274  10.195  22.430  1.00  0.00          AU  
ATOM    391 AU   GNP A    98   -16.313   8.156  22.430  1.00  0.00          AU  
ATOM    392 AU   GNP A    98   -18.352  10.195  22.430  1.00  0.00          AU  
ATOM    393 AU   GNP A    98   -18.352   8.156  20.391  1.00  0.00          AU  
ATOM    394 AU   GNP A    98   -16.313  10.195  20.391  1.00  0.00          AU  
ATOM    395 AU   GNP A    99   -18.352  12.235 -16.313  1.00  0.00          AU  
ATOM    396 AU   GNP A    99   -16.313  12.235 -18.352  1.00  0.00          AU  
ATOM    397 AU   GNP A    99   -18.352  14.274 -18.352  1.00  0.00          AU  
ATOM    398 AU   GNP A    99   -16.313  14.274 -16.313  1.00  0.00          AU  
ATOM    399 AU   GNP A    99   -14.274  14.274 -18.352  1.00  0.00          AU  
ATOM    400 AU   GNP A   100   -14.274  14.274  18.352  1.00  0.00          AU  
ATOM    401 AU   GNP A   100   -16.313  12.235  18.352  1.00  0.00          AU  
ATOM    402 AU   GNP A   100   -18.352  14.274  18.352  1.00  0.00          AU  
ATOM    403 AU   GNP A   100   -18.352  12.235  16.313  1.00  0.00          AU  
ATOM    404 AU   GNP A   100   -16.313  14.274  16.313  1.00  0.00          AU  
ATOM    405 AU   GNP A   101   -18.352  18.352 -14.274  1.00  0.00          AU  
ATOM    406 AU   GNP A   101   -18.352  16.313 -16.313  1.00  0.00          AU  
ATOM    407 AU   GNP A   101   -16.313  16.313 -18.352  1.00  0.00          AU  
ATOM    408 AU   GNP A   101   -18.352  18.352 -18.352  1.00  0.00          AU  
ATOM    409 AU   GNP A   101   -16.313  18.352 -16.313  1.00  0.00          AU  
ATOM    410 AU   GNP A   101   -14.274  18.352 -18.352  1.00  0.00          AU  
ATOM    411 AU   GNP A   102   -18.352  16.313 -12.235  1.00  0.00          AU  
ATOM    412 AU   GNP A   102   -16.313  18.352 -12.235  1.00  0.00          AU  
ATOM    413 AU   GNP A   103   -14.274  18.352  14.274  1.00  0.00          AU  
ATOM    414 AU   GNP A   103   -16.313  16.313  14.274  1.00  0.00          AU  
ATOM    415 AU   GNP A   103   -18.352  18.352  14.274  1.00  0.00          AU  
ATOM    416 AU   GNP A   103   -18.352  16.313  12.235  1.00  0.00          AU  
ATOM    417 AU   GNP A   103   -16.313  18.352  12.235  1.00  0.00          AU  
ATOM    418 AU   GNP A   104   -14.274  18.352  18.352  1.00  0.00          AU  
ATOM    419 AU   GNP A   104   -16.313  16.313  18.352  1.00  0.00          AU  
ATOM    420 AU   GNP A   104   -18.352  18.352  18.352  1.00  0.00          AU  
ATOM    421 AU   GNP A   104   -18.352  16.313  16.313  1.00  0.00          AU  
ATOM    422 AU   GNP A   104   -16.313  18.352  16.313  1.00  0.00          AU  
ATOM    423 AU   GNP A   105   -18.352  22.430  -6.117  1.00  0.00          AU  
ATOM    424 AU   GNP A   105   -18.352  20.391  -8.156  1.00  0.00          AU  
ATOM    425 AU   GNP A   105   -16.313  20.391 -10.195  1.00  0.00          AU  
ATOM    426 AU   GNP A   105   -18.352  22.430 -10.195  1.00  0.00          AU  
ATOM    427 AU   GNP A   105   -16.313  22.430  -8.156  1.00  0.00          AU  
ATOM    428 AU   GNP A   105   -14.274  22.430 -10.195  1.00  0.00          AU  
ATOM    429 AU   GNP A   106   -14.274  22.430  -2.039  1.00  0.00          AU  
ATOM    430 AU   GNP A   106   -18.352  22.430  -2.039  1.00  0.00          AU  
ATOM    431 AU   GNP A   106   -18.352  20.391  -4.078  1.00  0.00          AU  
ATOM    432 AU   GNP A   106   -16.313  22.430  -4.078  1.00  0.00          AU  
ATOM    433 AU   GNP A   107   -14.274  22.430   2.039  1.00  0.00          AU  
ATOM    434 AU   GNP A   107   -16.313  20.391   2.039  1.00  0.00          AU  
ATOM    435 AU   GNP A   107   -18.352  22.430   2.039  1.00  0.00          AU  
ATOM    436 AU   GNP A   107   -18.352  20.391   0.000  1.00  0.00          AU  
ATOM    437 AU   GNP A   107   -16.313  22.430   0.000  1.00  0.00          AU  
ATOM    438 AU   GNP A   108   -14.274  22.430   6.117  1.00  0.00          AU  
ATOM    439 AU   GNP A   108   -16.313  20.391   6.117  1.00  0.00          AU  
ATOM    440 AU   GNP A   108   -18.352  22.430   6.117  1.00  0.00          AU  
ATOM    441 AU   GNP A   108   -18.352  20.391   4.078  1.00  0.00          AU  
ATOM    442 AU   GNP A   108   -16.313  22.430   4.078  1.00  0.00          AU  
ATOM    443 AU   GNP A   109   -14.274  22.430  10.195  1.00  0.00          AU  
ATOM    444 AU   GNP A   109   -16.313  20.391  10.195  1.00  0.00          AU  
ATOM    445 AU   GNP A   109   -18.352  22.430  10.195  1.00  0.00          AU  
ATOM    446 AU   GNP A   109   -18.352  20.391   8.156  1.00  0.00          AU  
ATOM    447 AU   GNP A   109   -16.313  22.430   8.156  1.00  0.00          AU  
ATOM    448 AU   GNP A   110   -14.274 -26.508  -6.117  1.00  0.00          AU  
ATOM    449 AU   GNP A   110   -12.235 -26.508  -8.156  1.00  0.00          AU  
ATOM    450 AU   GNP A   110   -10.195 -26.508  -6.117  1.00  0.00          AU  
ATOM    451 AU   GNP A   110   -14.274 -24.469  -8.156  1.00  0.00          AU  
ATOM    452 AU   GNP A   110   -14.274 -26.508 -10.195  1.00  0.00          AU  
ATOM    453 AU   GNP A   110   -12.235 -24.469 -10.195  1.00  0.00          AU  
ATOM    454 AU   GNP A   110   -10.195 -26.508 -10.195  1.00  0.00          AU  
ATOM    455 AU   GNP A   111   -14.274 -26.508  -2.039  1.00  0.00          AU  
ATOM    456 AU   GNP A   111   -12.235 -26.508  -4.078  1.00  0.00          AU  
ATOM    457 AU   GNP A   111   -10.195 -26.508  -2.039  1.00  0.00          AU  
ATOM    458 AU   GNP A   111   -14.274 -24.469  -4.078  1.00  0.00          AU  
ATOM    459 AU   GNP A   112   -14.274 -26.508   2.039  1.00  0.00          AU  
ATOM    460 AU   GNP A   112   -12.235 -26.508   0.000  1.00  0.00          AU  
ATOM    461 AU   GNP A   112   -10.195 -26.508   2.039  1.00  0.00          AU  
ATOM    462 AU   GNP A   112   -12.235 -24.469   2.039  1.00  0.00          AU  
ATOM    463 AU   GNP A   112   -14.274 -24.469   0.000  1.00  0.00          AU  
ATOM    464 AU   GNP A   113   -14.274 -26.508   6.117  1.00  0.00          AU  
ATOM    465 AU   GNP A   113   -12.235 -26.508   4.078  1.00  0.00          AU  
ATOM    466 AU   GNP A   113   -10.195 -26.508   6.117  1.00  0.00          AU  
ATOM    467 AU   GNP A   113   -12.235 -24.469   6.117  1.00  0.00          AU  
ATOM    468 AU   GNP A   113   -14.274 -24.469   4.078  1.00  0.00          AU  
ATOM    469 AU   GNP A   114   -14.274 -26.508  10.195  1.00  0.00          AU  
ATOM    470 AU   GNP A   114   -12.235 -26.508   8.156  1.00  0.00          AU  
ATOM    471 AU   GNP A   114   -10.195 -26.508  10.195  1.00  0.00          AU  
ATOM    472 AU   GNP A   114   -12.235 -24.469  10.195  1.00  0.00          AU  
ATOM    473 AU   GNP A   114   -14.274 -24.469   8.156  1.00  0.00          AU  
ATOM    474 AU   GNP A   115   -12.235 -22.430 -12.235  1.00  0.00          AU  
ATOM    475 AU   GNP A   115   -14.274 -20.391 -12.235  1.00  0.00          AU  
ATOM    476 AU   GNP A   115   -14.274 -22.430 -14.274  1.00  0.00          AU  
ATOM    477 AU   GNP A   115   -12.235 -20.391 -14.274  1.00  0.00          AU  
ATOM    478 AU   GNP A   115   -10.195 -22.430 -14.274  1.00  0.00          AU  
ATOM    479 AU   GNP A   117   -12.235 -20.391  10.195  1.00  0.00          AU  
ATOM    480 AU   GNP A   118   -14.274 -22.430  14.274  1.00  0.00          AU  
ATOM    481 AU   GNP A   118   -12.235 -22.430  12.235  1.00  0.00          AU  
ATOM    482 AU   GNP A   118   -10.195 -22.430  14.274  1.00  0.00          AU  
ATOM    483 AU   GNP A   118   -12.235 -20.391  14.274  1.00  0.00          AU  
ATOM    484 AU   GNP A   118   -14.274 -20.391  12.235  1.00  0.00          AU  
ATOM    485 AU   GNP A   119   -12.235 -18.352 -16.313  1.00  0.00          AU  
ATOM    486 AU   GNP A   119   -12.235 -16.313 -18.352  1.00  0.00          AU  
ATOM    487 AU   GNP A   119   -10.195 -18.352 -18.352  1.00  0.00          AU  
ATOM    488 AU   GNP A   120   -12.235 -18.352  16.313  1.00  0.00          AU  
ATOM    489 AU   GNP A   120   -10.195 -18.352  18.352  1.00  0.00          AU  
ATOM    490 AU   GNP A   120   -12.235 -16.313  18.352  1.00  0.00          AU  
ATOM    491 AU   GNP A   121   -12.235 -14.274 -20.391  1.00  0.00          AU  
ATOM    492 AU   GNP A   121   -14.274 -12.235 -20.391  1.00  0.00          AU  
ATOM    493 AU   GNP A   121   -14.274 -14.274 -22.430  1.00  0.00          AU  
ATOM    494 AU   GNP A   121   -12.235 -12.235 -22.430  1.00  0.00          AU  
ATOM    495 AU   GNP A   121   -10.195 -14.274 -22.430  1.00  0.00          AU  
ATOM    496 AU   GNP A   122   -14.274 -14.274  22.430  1.00  0.00          AU  
ATOM    497 AU   GNP A   122   -12.235 -14.274  20.391  1.00  0.00          AU  
ATOM    498 AU   GNP A   122   -10.195 -14.274  22.430  1.00  0.00          AU  
ATOM    499 AU   GNP A   122   -12.235 -12.235  22.430  1.00  0.00          AU  
ATOM    500 AU   GNP A   122   -14.274 -12.235  20.391  1.00  0.00          AU  
ATOM    501 AU   GNP A   123   -12.235 -10.195 -24.469  1.00  0.00          AU  
ATOM    502 AU   GNP A   123   -14.274  -8.156 -24.469  1.00  0.00          AU  
ATOM    503 AU   GNP A   123   -14.274 -10.195 -26.508  1.00  0.00          AU  
ATOM    504 AU   GNP A   123   -12.235  -8.156 -26.508  1.00  0.00          AU  
ATOM    505 AU   GNP A   123   -14.274  -6.117 -26.508  1.00  0.00          AU  
ATOM    506 AU   GNP A   123   -10.195  -6.117 -26.508  1.00  0.00          AU  
ATOM    507 AU   GNP A   123   -10.195 -10.195 -26.508  1.00  0.00          AU  
ATOM    508 AU   GNP A   125   -10.195  -6.117  22.430  1.00  0.00          AU  
ATOM    509 AU   GNP A   125   -12.235  -8.156  22.430  1.00  0.00          AU  
ATOM    510 AU   GNP A   126   -14.274 -10.195  26.508  1.00  0.00          AU  
ATOM    511 AU   GNP A   126   -12.235 -10.195  24.469  1.00  0.00          AU  
ATOM    512 AU   GNP A   126   -10.195 -10.195  26.508  1.00  0.00          AU  
ATOM    513 AU   GNP A   126   -10.195  -6.117  26.508  1.00  0.00          AU  
ATOM    514 AU   GNP A   126   -12.235  -8.156  26.508  1.00  0.00          AU  
ATOM    515 AU   GNP A   126   -14.274  -6.117  26.508  1.00  0.00          AU  
ATOM    516 AU   GNP A   126   -14.274  -8.156  24.469  1.00  0.00          AU  
ATOM    517 AU   GNP A   127   -14.274  -4.078 -24.469  1.00  0.00          AU  
ATOM    518 AU   GNP A   127   -12.235  -4.078 -26.508  1.00  0.00          AU  
ATOM    519 AU   GNP A   127   -14.274  -2.039 -26.508  1.00  0.00          AU  
ATOM    520 AU   GNP A   127   -10.195  -2.039 -26.508  1.00  0.00          AU  
ATOM    521 AU   GNP A   128   -10.195  -2.039  26.508  1.00  0.00          AU  
ATOM    522 AU   GNP A   128   -12.235  -4.078  26.508  1.00  0.00          AU  
ATOM    523 AU   GNP A   128   -14.274  -2.039  26.508  1.00  0.00          AU  
ATOM    524 AU   GNP A   128   -14.274  -4.078  24.469  1.00  0.00          AU  
ATOM    525 AU   GNP A   129   -14.274   0.000 -24.469  1.00  0.00          AU  
ATOM    526 AU   GNP A   129   -12.235   0.000 -26.508  1.00  0.00          AU  
ATOM    527 AU   GNP A   129   -14.274   2.039 -26.508  1.00  0.00          AU  
ATOM    528 AU   GNP A   129   -12.235   2.039 -24.469  1.00  0.00          AU  
ATOM    529 AU   GNP A   129   -10.195   2.039 -26.508  1.00  0.00          AU  
ATOM    530 AU   GNP A   130   -10.195   2.039  26.508  1.00  0.00          AU  
ATOM    531 AU   GNP A   130   -12.235   0.000  26.508  1.00  0.00          AU  
ATOM    532 AU   GNP A   130   -14.274   2.039  26.508  1.00  0.00          AU  
ATOM    533 AU   GNP A   130   -14.274   0.000  24.469  1.00  0.00          AU  
ATOM    534 AU   GNP A   130   -12.235   2.039  24.469  1.00  0.00          AU  
ATOM    535 AU   GNP A   131   -14.274   4.078 -24.469  1.00  0.00          AU  
ATOM    536 AU   GNP A   131   -12.235   4.078 -26.508  1.00  0.00          AU  
ATOM    537 AU   GNP A   131   -14.274   6.117 -26.508  1.00  0.00          AU  
ATOM    538 AU   GNP A   131   -12.235   6.117 -24.469  1.00  0.00          AU  
ATOM    539 AU   GNP A   131   -10.195   6.117 -26.508  1.00  0.00          AU  
ATOM    540 AU   GNP A   132   -10.195   6.117  26.508  1.00  0.00          AU  
ATOM    541 AU   GNP A   132   -12.235   4.078  26.508  1.00  0.00          AU  
ATOM    542 AU   GNP A   132   -14.274   6.117  26.508  1.00  0.00          AU  
ATOM    543 AU   GNP A   132   -14.274   4.078  24.469  1.00  0.00          AU  
ATOM    544 AU   GNP A   132   -12.235   6.117  24.469  1.00  0.00          AU  
ATOM    545 AU   GNP A   133   -14.274   8.156 -24.469  1.00  0.00          AU  
ATOM    546 AU   GNP A   133   -12.235   8.156 -26.508  1.00  0.00          AU  
ATOM    547 AU   GNP A   133   -14.274  10.195 -26.508  1.00  0.00          AU  
ATOM    548 AU   GNP A   133   -12.235  10.195 -24.469  1.00  0.00          AU  
ATOM    549 AU   GNP A   133   -10.195  10.195 -26.508  1.00  0.00          AU  
ATOM    550 AU   GNP A   134   -12.235  10.195 -20.391  1.00  0.00          AU  
ATOM    551 AU   GNP A   135   -10.195  10.195  22.430  1.00  0.00          AU  
ATOM    552 AU   GNP A   135   -12.235   8.156  22.430  1.00  0.00          AU  
ATOM    553 AU   GNP A   135   -12.235  10.195  20.391  1.00  0.00          AU  
ATOM    554 AU   GNP A   136   -10.195  10.195  26.508  1.00  0.00          AU  
ATOM    555 AU   GNP A   136   -12.235   8.156  26.508  1.00  0.00          AU  
ATOM    556 AU   GNP A   136   -14.274  10.195  26.508  1.00  0.00          AU  
ATOM    557 AU   GNP A   136   -14.274   8.156  24.469  1.00  0.00          AU  
ATOM    558 AU   GNP A   136   -12.235  10.195  24.469  1.00  0.00          AU  
ATOM    559 AU   GNP A   137   -14.274  12.235 -20.391  1.00  0.00          AU  
ATOM    560 AU   GNP A   137   -12.235  12.235 -22.430  1.00  0.00          AU  
ATOM    561 AU   GNP A   137   -14.274  14.274 -22.430  1.00  0.00          AU  
ATOM    562 AU   GNP A   137   -12.235  14.274 -20.391  1.00  0.00          AU  
ATOM    563 AU   GNP A   137   -10.195  14.274 -22.430  1.00  0.00          AU  
ATOM    564 AU   GNP A   138   -10.195  14.274  22.430  1.00  0.00          AU  
ATOM    565 AU   GNP A   138   -12.235  12.235  22.430  1.00  0.00          AU  
ATOM    566 AU   GNP A   138   -14.274  14.274  22.430  1.00  0.00          AU  
ATOM    567 AU   GNP A   138   -14.274  12.235  20.391  1.00  0.00          AU  
ATOM    568 AU   GNP A   138   -12.235  14.274  20.391  1.00  0.00          AU  
ATOM    569 AU   GNP A   139   -12.235  16.313 -18.352  1.00  0.00          AU  
ATOM    570 AU   GNP A   139   -12.235  18.352 -16.313  1.00  0.00          AU  
ATOM    571 AU   GNP A   139   -10.195  18.352 -18.352  1.00  0.00          AU  
ATOM    572 AU   GNP A   140   -10.195  18.352  18.352  1.00  0.00          AU  
ATOM    573 AU   GNP A   140   -12.235  16.313  18.352  1.00  0.00          AU  
ATOM    574 AU   GNP A   140   -12.235  18.352  16.313  1.00  0.00          AU  
ATOM    575 AU   GNP A   141   -14.274  20.391 -12.235  1.00  0.00          AU  
ATOM    576 AU   GNP A   141   -12.235  20.391 -14.274  1.00  0.00          AU  
ATOM    577 AU   GNP A   141   -14.274  22.430 -14.274  1.00  0.00          AU  
ATOM    578 AU   GNP A   141   -12.235  22.430 -12.235  1.00  0.00          AU  
ATOM    579 AU   GNP A   141   -10.195  22.430 -14.274  1.00  0.00          AU  
ATOM    580 AU   GNP A   142   -10.195  22.430  -6.117  1.00  0.00          AU  
ATOM    581 AU   GNP A   142   -12.235  22.430  -8.156  1.00  0.00          AU  
ATOM    582 AU   GNP A   143   -10.195  22.430  10.195  1.00  0.00          AU  
ATOM    583 AU   GNP A   143   -12.235  20.391  10.195  1.00  0.00          AU  
ATOM    584 AU   GNP A   143   -12.235  22.430   8.156  1.00  0.00          AU  
ATOM    585 AU   GNP A   143   -10.195  22.430   6.117  1.00  0.00          AU  
ATOM    586 AU   GNP A   144   -10.195  22.430  14.274  1.00  0.00          AU  
ATOM    587 AU   GNP A   144   -12.235  20.391  14.274  1.00  0.00          AU  
ATOM    588 AU   GNP A   144   -14.274  22.430  14.274  1.00  0.00          AU  
ATOM    589 AU   GNP A   144   -14.274  20.391  12.235  1.00  0.00          AU  
ATOM    590 AU   GNP A   144   -12.235  22.430  12.235  1.00  0.00          AU  
ATOM    591 AU   GNP A   145   -10.195  26.508  -6.117  1.00  0.00          AU  
ATOM    592 AU   GNP A   145   -14.274  26.508  -6.117  1.00  0.00          AU  
ATOM    593 AU   GNP A   145   -14.274  24.469  -8.156  1.00  0.00          AU  
ATOM    594 AU   GNP A   145   -12.235  24.469 -10.195  1.00  0.00          AU  
ATOM    595 AU   GNP A   145   -14.274  26.508 -10.195  1.00  0.00          AU  
ATOM    596 AU   GNP A   145   -12.235  26.508  -8.156  1.00  0.00          AU  
ATOM    597 AU   GNP A   145   -10.195  26.508 -10.195  1.00  0.00          AU  
ATOM    598 AU   GNP A   146   -10.195  26.508  -2.039  1.00  0.00          AU  
ATOM    599 AU   GNP A   146   -14.274  26.508  -2.039  1.00  0.00          AU  
ATOM    600 AU   GNP A   146   -14.274  24.469  -4.078  1.00  0.00          AU  
ATOM    601 AU   GNP A   146   -12.235  26.508  -4.078  1.00  0.00          AU  
ATOM    602 AU   GNP A   147   -10.195  26.508   2.039  1.00  0.00          AU  
ATOM    603 AU   GNP A   147   -12.235  24.469   2.039  1.00  0.00          AU  
ATOM    604 AU   GNP A   147   -14.274  26.508   2.039  1.00  0.00          AU  
ATOM    605 AU   GNP A   147   -14.274  24.469   0.000  1.00  0.00          AU  
ATOM    606 AU   GNP A   147   -12.235  26.508   0.000  1.00  0.00          AU  
ATOM    607 AU   GNP A   148   -10.195  26.508   6.117  1.00  0.00          AU  
ATOM    608 AU   GNP A   148   -12.235  24.469   6.117  1.00  0.00          AU  
ATOM    609 AU   GNP A   148   -14.274  26.508   6.117  1.00  0.00          AU  
ATOM    610 AU   GNP A   148   -14.274  24.469   4.078  1.00  0.00          AU  
ATOM    611 AU   GNP A   148   -12.235  26.508   4.078  1.00  0.00          AU  
ATOM    612 AU   GNP A   149   -10.195  26.508  10.195  1.00  0.00          AU  
ATOM    613 AU   GNP A   149   -12.235  24.469  10.195  1.00  0.00          AU  
ATOM    614 AU   GNP A   149   -14.274  26.508  10.195  1.00  0.00          AU  
ATOM    615 AU   GNP A   149   -14.274  24.469   8.156  1.00  0.00          AU  
ATOM    616 AU   GNP A   149   -12.235  26.508   8.156  1.00  0.00          AU  
ATOM    617 AU   GNP A   150    -8.156 -26.508 -12.235  1.00  0.00          AU  
ATOM    618 AU   GNP A   150    -6.117 -26.508 -10.195  1.00  0.00          AU  
ATOM    619 AU   GNP A   150   -10.195 -24.469 -12.235  1.00  0.00          AU  
ATOM    620 AU   GNP A   150   -10.195 -26.508 -14.274  1.00  0.00          AU  
ATOM    621 AU   GNP A   150    -8.156 -24.469 -14.274  1.00  0.00          AU  
ATOM    622 AU   GNP A   150    -6.117 -26.508 -14.274  1.00  0.00          AU  
ATOM    623 AU   GNP A   151    -8.156 -26.508  -8.156  1.00  0.00          AU  
ATOM    624 AU   GNP A   151    -6.117 -26.508  -6.117  1.00  0.00          AU  
ATOM    625 AU   GNP A   152    -8.156 -26.508  -4.078  1.00  0.00          AU  
ATOM    626 AU   GNP A   152    -6.117 -26.508  -2.039  1.00  0.00          AU  
ATOM    627 AU   GNP A   153    -8.156 -26.508   0.000  1.00  0.00          AU  
ATOM    628 AU   GNP A   153    -6.117 -26.508   2.039  1.00  0.00          AU  
ATOM    629 AU   GNP A   153    -8.156 -24.469   2.039  1.00  0.00          AU  
ATOM    630 AU   GNP A   154    -8.156 -26.508   4.078  1.00  0.00          AU  
ATOM    631 AU   GNP A   154    -6.117 -26.508   6.117  1.00  0.00          AU  
ATOM    632 AU   GNP A   154    -8.156 -24.469   6.117  1.00  0.00          AU  
ATOM    633 AU   GNP A   155    -8.156 -26.508   8.156  1.00  0.00          AU  
ATOM    634 AU   GNP A   155    -6.117 -26.508  10.195  1.00  0.00          AU  
ATOM    635 AU   GNP A   155    -8.156 -24.469  10.195  1.00  0.00          AU  
ATOM    636 AU   GNP A   156   -10.195 -26.508  14.274  1.00  0.00          AU  
ATOM    637 AU   GNP A   156    -8.156 -26.508  12.235  1.00  0.00          AU  
ATOM    638 AU   GNP A   156    -6.117 -26.508  14.274  1.00  0.00          AU  
ATOM    639 AU   GNP A   156    -8.156 -24.469  14.274  1.00  0.00          AU  
ATOM    640 AU   GNP A   156   -10.195 -24.469  12.235  1.00  0.00          AU  
ATOM    641 AU   GNP A   157    -8.156 -22.430 -16.313  1.00  0.00          AU  
ATOM    642 AU   GNP A   157   -10.195 -20.391 -16.313  1.00  0.00          AU  
ATOM    643 AU   GNP A   157   -10.195 -22.430 -18.352  1.00  0.00          AU  
ATOM    644 AU   GNP A   157    -8.156 -20.391 -18.352  1.00  0.00          AU  
ATOM    645 AU   GNP A   157    -6.117 -22.430 -18.352  1.00  0.00          AU  
ATOM    646 AU   GNP A   159    -8.156 -20.391  14.274  1.00  0.00          AU  
ATOM    647 AU   GNP A   160   -10.195 -22.430  18.352  1.00  0.00          AU  
ATOM    648 AU   GNP A   160    -8.156 -22.430  16.313  1.00  0.00          AU  
ATOM    649 AU   GNP A   160    -6.117 -22.430  18.352  1.00  0.00          AU  
ATOM    650 AU   GNP A   160    -8.156 -20.391  18.352  1.00  0.00          AU  
ATOM    651 AU   GNP A   160   -10.195 -20.391  16.313  1.00  0.00          AU  
ATOM    652 AU   GNP A   161    -8.156 -18.352 -20.391  1.00  0.00          AU  
ATOM    653 AU   GNP A   161   -10.195 -16.313 -20.391  1.00  0.00          AU  
ATOM    654 AU   GNP A   161   -10.195 -18.352 -22.430  1.00  0.00          AU  
ATOM    655 AU   GNP A   161    -8.156 -16.313 -22.430  1.00  0.00          AU  
ATOM    656 AU   GNP A   161    -6.117 -18.352 -22.430  1.00  0.00          AU  
ATOM    657 AU   GNP A   162   -10.195 -18.352  22.430  1.00  0.00          AU  
ATOM    658 AU   GNP A   162    -8.156 -18.352  20.391  1.00  0.00          AU  
ATOM    659 AU   GNP A   162    -6.117 -18.352  22.430  1.00  0.00          AU  
ATOM    660 AU   GNP A   162    -8.156 -16.313  22.430  1.00  0.00          AU  
ATOM    661 AU   GNP A   162   -10.195 -16.313  20.391  1.00  0.00          AU  
ATOM    662 AU   GNP A   163    -8.156 -14.274 -24.469  1.00  0.00          AU  
ATOM    663 AU   GNP A   163   -10.195 -12.235 -24.469  1.00  0.00          AU  
ATOM    664 AU   GNP A   163   -10.195 -14.274 -26.508  1.00  0.00          AU  
ATOM    665 AU   GNP A   163    -8.156 -12.235 -26.508  1.00  0.00          AU  
ATOM    666 AU   GNP A   163    -6.117 -10.195 -26.508  1.00  0.00          AU  
ATOM    667 AU   GNP A   163    -6.117 -14.274 -26.508  1.00  0.00          AU  
ATOM    668 AU   GNP A   165    -6.117 -10.195  22.430  1.00  0.00          AU  
ATOM    669 AU   GNP A   165    -8.156 -12.235  22.430  1.00  0.00          AU  
ATOM    670 AU   GNP A   166   -10.195 -14.274  26.508  1.00  0.00          AU  
ATOM    671 AU   GNP A   166    -8.156 -14.274  24.469  1.00  0.00          AU  
ATOM    672 AU   GNP A   166    -6.117 -14.274  26.508  1.00  0.00          AU  
ATOM    673 AU   GNP A   166    -6.117 -10.195  26.508  1.00  0.00          AU  
ATOM    674 AU   GNP A   166    -8.156 -12.235  26.508  1.00  0.00          AU  
ATOM    675 AU   GNP A   166   -10.195 -12.235  24.469  1.00  0.00          AU  
ATOM    676 AU   GNP A   167    -8.156  -8.156 -26.508  1.00  0.00          AU  
ATOM    677 AU   GNP A   167    -6.117  -6.117 -26.508  1.00  0.00          AU  
ATOM    678 AU   GNP A   168    -6.117  -6.117  26.508  1.00  0.00          AU  
ATOM    679 AU   GNP A   168    -8.156  -8.156  26.508  1.00  0.00          AU  
ATOM    680 AU   GNP A   169    -8.156  -4.078 -26.508  1.00  0.00          AU  
ATOM    681 AU   GNP A   169    -6.117  -2.039 -26.508  1.00  0.00          AU  
ATOM    682 AU   GNP A   170    -6.117  -2.039  26.508  1.00  0.00          AU  
ATOM    683 AU   GNP A   170    -8.156  -4.078  26.508  1.00  0.00          AU  
ATOM    684 AU   GNP A   171    -8.156   0.000 -26.508  1.00  0.00          AU  
ATOM    685 AU   GNP A   171    -8.156   2.039 -24.469  1.00  0.00          AU  
ATOM    686 AU   GNP A   171    -6.117   2.039 -26.508  1.00  0.00          AU  
ATOM    687 AU   GNP A   172    -6.117   2.039  26.508  1.00  0.00          AU  
ATOM    688 AU   GNP A   172    -8.156   0.000  26.508  1.00  0.00          AU  
ATOM    689 AU   GNP A   172    -8.156   2.039  24.469  1.00  0.00          AU  
ATOM    690 AU   GNP A   173    -8.156   4.078 -26.508  1.00  0.00          AU  
ATOM    691 AU   GNP A   173    -8.156   6.117 -24.469  1.00  0.00          AU  
ATOM    692 AU   GNP A   173    -6.117   6.117 -26.508  1.00  0.00          AU  
ATOM    693 AU   GNP A   174    -6.117   6.117  26.508  1.00  0.00          AU  
ATOM    694 AU   GNP A   174    -8.156   4.078  26.508  1.00  0.00          AU  
ATOM    695 AU   GNP A   174    -8.156   6.117  24.469  1.00  0.00          AU  
ATOM    696 AU   GNP A   175    -8.156   8.156 -26.508  1.00  0.00          AU  
ATOM    697 AU   GNP A   175    -8.156  10.195 -24.469  1.00  0.00          AU  
ATOM    698 AU   GNP A   175    -6.117  10.195 -26.508  1.00  0.00          AU  
ATOM    699 AU   GNP A   176    -6.117  10.195  26.508  1.00  0.00          AU  
ATOM    700 AU   GNP A   176    -8.156   8.156  26.508  1.00  0.00          AU  
ATOM    701 AU   GNP A   176    -8.156  10.195  24.469  1.00  0.00          AU  
ATOM    702 AU   GNP A   177   -10.195  12.235 -24.469  1.00  0.00          AU  
ATOM    703 AU   GNP A   177    -8.156  12.235 -26.508  1.00  0.00          AU  
ATOM    704 AU   GNP A   177   -10.195  14.274 -26.508  1.00  0.00          AU  
ATOM    705 AU   GNP A   177    -8.156  14.274 -24.469  1.00  0.00          AU  
ATOM    706 AU   GNP A   177    -6.117  14.274 -26.508  1.00  0.00          AU  
ATOM    707 AU   GNP A   178    -8.156  14.274 -20.391  1.00  0.00          AU  
ATOM    708 AU   GNP A   179    -6.117  14.274  22.430  1.00  0.00          AU  
ATOM    709 AU   GNP A   179    -8.156  12.235  22.430  1.00  0.00          AU  
ATOM    710 AU   GNP A   179    -8.156  14.274  20.391  1.00  0.00          AU  
ATOM    711 AU   GNP A   180    -6.117  14.274  26.508  1.00  0.00          AU  
ATOM    712 AU   GNP A   180    -8.156  12.235  26.508  1.00  0.00          AU  
ATOM    713 AU   GNP A   180   -10.195  14.274  26.508  1.00  0.00          AU  
ATOM    714 AU   GNP A   180   -10.195  12.235  24.469  1.00  0.00          AU  
ATOM    715 AU   GNP A   180    -8.156  14.274  24.469  1.00  0.00          AU  
ATOM    716 AU   GNP A   181   -10.195  16.313 -20.391  1.00  0.00          AU  
ATOM    717 AU   GNP A   181    -8.156  16.313 -22.430  1.00  0.00          AU  
ATOM    718 AU   GNP A   181   -10.195  18.352 -22.430  1.00  0.00          AU  
ATOM    719 AU   GNP A   181    -8.156  18.352 -20.391  1.00  0.00          AU  
ATOM    720 AU   GNP A   181    -6.117  18.352 -22.430  1.00  0.00          AU  
ATOM    721 AU   GNP A   182    -6.117  18.352  22.430  1.00  0.00          AU  
ATOM    722 AU   GNP A   182    -8.156  16.313  22.430  1.00  0.00          AU  
ATOM    723 AU   GNP A   182   -10.195  18.352  22.430  1.00  0.00          AU  
ATOM    724 AU   GNP A   182   -10.195  16.313  20.391  1.00  0.00          AU  
ATOM    725 AU   GNP A   182    -8.156  18.352  20.391  1.00  0.00          AU  
ATOM    726 AU   GNP A   183   -10.195  20.391 -16.313  1.00  0.00          AU  
ATOM    727 AU   GNP A   183    -8.156  20.391 -18.352  1.00  0.00          AU  
ATOM    728 AU   GNP A   183   -10.195  22.430 -18.352  1.00  0.00          AU  
ATOM    729 AU   GNP A   183    -8.156  22.430 -16.313  1.00  0.00          AU  
ATOM    730 AU   GNP A   183    -6.117  22.430 -18.352  1.00  0.00          AU  
ATOM    731 AU   GNP A   184    -6.117  22.430 -10.195  1.00  0.00          AU  
ATOM    732 AU   GNP A   184    -8.156  22.430 -12.235  1.00  0.00          AU  
ATOM    733 AU   GNP A   185    -6.117  22.430  14.274  1.00  0.00          AU  
ATOM    734 AU   GNP A   185    -8.156  20.391  14.274  1.00  0.00          AU  
ATOM    735 AU   GNP A   185    -8.156  22.430  12.235  1.00  0.00          AU  
ATOM    736 AU   GNP A   185    -6.117  22.430  10.195  1.00  0.00          AU  
ATOM    737 AU   GNP A   186    -6.117  22.430  18.352  1.00  0.00          AU  
ATOM    738 AU   GNP A   186    -8.156  20.391  18.352  1.00  0.00          AU  
ATOM    739 AU   GNP A   186   -10.195  22.430  18.352  1.00  0.00          AU  
ATOM    740 AU   GNP A   186   -10.195  20.391  16.313  1.00  0.00          AU  
ATOM    741 AU   GNP A   186    -8.156  22.430  16.313  1.00  0.00          AU  
ATOM    742 AU   GNP A   187    -6.117  26.508 -10.195  1.00  0.00          AU  
ATOM    743 AU   GNP A   187   -10.195  24.469 -12.235  1.00  0.00          AU  
ATOM    744 AU   GNP A   187    -8.156  24.469 -14.274  1.00  0.00          AU  
ATOM    745 AU   GNP A   187   -10.195  26.508 -14.274  1.00  0.00          AU  
ATOM    746 AU   GNP A   187    -8.156  26.508 -12.235  1.00  0.00          AU  
ATOM    747 AU   GNP A   187    -6.117  26.508 -14.274  1.00  0.00          AU  
ATOM    748 AU   GNP A   188    -6.117  26.508  -6.117  1.00  0.00          AU  
ATOM    749 AU   GNP A   188    -8.156  26.508  -8.156  1.00  0.00          AU  
ATOM    750 AU   GNP A   189    -6.117  26.508  -2.039  1.00  0.00          AU  
ATOM    751 AU   GNP A   189    -8.156  26.508  -4.078  1.00  0.00          AU  
ATOM    752 AU   GNP A   190    -6.117  26.508   2.039  1.00  0.00          AU  
ATOM    753 AU   GNP A   190    -8.156  24.469   2.039  1.00  0.00          AU  
ATOM    754 AU   GNP A   190    -8.156  26.508   0.000  1.00  0.00          AU  
ATOM    755 AU   GNP A   191    -6.117  26.508   6.117  1.00  0.00          AU  
ATOM    756 AU   GNP A   191    -8.156  24.469   6.117  1.00  0.00          AU  
ATOM    757 AU   GNP A   191    -8.156  26.508   4.078  1.00  0.00          AU  
ATOM    758 AU   GNP A   192    -6.117  26.508  10.195  1.00  0.00          AU  
ATOM    759 AU   GNP A   192    -8.156  24.469  10.195  1.00  0.00          AU  
ATOM    760 AU   GNP A   192    -8.156  26.508   8.156  1.00  0.00          AU  
ATOM    761 AU   GNP A   193    -6.117  26.508  14.274  1.00  0.00          AU  
ATOM    762 AU   GNP A   193    -8.156  24.469  14.274  1.00  0.00          AU  
ATOM    763 AU   GNP A   193   -10.195  26.508  14.274  1.00  0.00          AU  
ATOM    764 AU   GNP A   193   -10.195  24.469  12.235  1.00  0.00          AU  
ATOM    765 AU   GNP A   193    -8.156  26.508  12.235  1.00  0.00          AU  
ATOM    766 AU   GNP A   194    -4.078 -26.508 -12.235  1.00  0.00          AU  
ATOM    767 AU   GNP A   194    -2.039 -26.508 -10.195  1.00  0.00          AU  
ATOM    768 AU   GNP A   194    -4.078 -24.469 -14.274  1.00  0.00          AU  
ATOM    769 AU   GNP A   194    -2.039 -26.508 -14.274  1.00  0.00          AU  
ATOM    770 AU   GNP A   195    -4.078 -26.508  -8.156  1.00  0.00          AU  
ATOM    771 AU   GNP A   195    -2.039 -26.508  -6.117  1.00  0.00          AU  
ATOM    772 AU   GNP A   196    -4.078 -26.508  -4.078  1.00  0.00          AU  
ATOM    773 AU   GNP A   196    -2.039 -26.508  -2.039  1.00  0.00          AU  
ATOM    774 AU   GNP A   197    -4.078 -26.508   0.000  1.00  0.00          AU  
ATOM    775 AU   GNP A   197    -2.039 -26.508   2.039  1.00  0.00          AU  
ATOM    776 AU   GNP A   197    -4.078 -24.469   2.039  1.00  0.00          AU  
ATOM    777 AU   GNP A   198    -4.078 -26.508   4.078  1.00  0.00          AU  
ATOM    778 AU   GNP A   198    -2.039 -26.508   6.117  1.00  0.00          AU  
ATOM    779 AU   GNP A   198    -4.078 -24.469   6.117  1.00  0.00          AU  
ATOM    780 AU   GNP A   199    -4.078 -26.508   8.156  1.00  0.00          AU  
ATOM    781 AU   GNP A   199    -2.039 -26.508  10.195  1.00  0.00          AU  
ATOM    782 AU   GNP A   199    -4.078 -24.469  10.195  1.00  0.00          AU  
ATOM    783 AU   GNP A   200    -4.078 -26.508  12.235  1.00  0.00          AU  
ATOM    784 AU   GNP A   200    -2.039 -26.508  14.274  1.00  0.00          AU  
ATOM    785 AU   GNP A   200    -4.078 -24.469  14.274  1.00  0.00          AU  
ATOM    786 AU   GNP A   201    -4.078 -22.430 -16.313  1.00  0.00          AU  
ATOM    787 AU   GNP A   201    -4.078 -20.391 -18.352  1.00  0.00          AU  
ATOM    788 AU   GNP A   201    -2.039 -22.430 -18.352  1.00  0.00          AU  
ATOM    789 AU   GNP A   202    -4.078 -22.430  16.313  1.00  0.00          AU  
ATOM    790 AU   GNP A   202    -2.039 -22.430  18.352  1.00  0.00          AU  
ATOM    791 AU   GNP A   202    -4.078 -20.391  18.352  1.00  0.00          AU  
ATOM    792 AU   GNP A   203    -4.078 -18.352 -20.391  1.00  0.00          AU  
ATOM    793 AU   GNP A   203    -4.078 -16.313 -22.430  1.00  0.00          AU  
ATOM    794 AU   GNP A   203    -2.039 -14.274 -22.430  1.00  0.00          AU  
ATOM    795 AU   GNP A   203    -2.039 -18.352 -22.430  1.00  0.00          AU  
ATOM    796 AU   GNP A   204    -4.078 -18.352  20.391  1.00  0.00          AU  
ATOM    797 AU   GNP A   204    -2.039 -18.352  22.430  1.00  0.00          AU  
ATOM    798 AU   GNP A   204    -2.039 -14.274  22.430  1.00  0.00          AU  
ATOM    799 AU   GNP A   204    -4.078 -16.313  22.430  1.00  0.00          AU  
ATOM    800 AU   GNP A   205    -4.078 -14.274 -24.469  1.00  0.00          AU  
ATOM    801 AU   GNP A   205    -4.078 -12.235 -26.508  1.00  0.00          AU  
ATOM    802 AU   GNP A   205    -2.039 -10.195 -26.508  1.00  0.00          AU  
ATOM    803 AU   GNP A   205    -2.039 -14.274 -26.508  1.00  0.00          AU  
ATOM    804 AU   GNP A   206    -4.078 -14.274  24.469  1.00  0.00          AU  
ATOM    805 AU   GNP A   206    -2.039 -14.274  26.508  1.00  0.00          AU  
ATOM    806 AU   GNP A   206    -2.039 -10.195  26.508  1.00  0.00          AU  
ATOM    807 AU   GNP A   206    -4.078 -12.235  26.508  1.00  0.00          AU  
ATOM    808 AU   GNP A   207    -4.078  -8.156 -26.508  1.00  0.00          AU  
ATOM    809 AU   GNP A   207    -2.039  -6.117 -26.508  1.00  0.00          AU  
ATOM    810 AU   GNP A   208    -2.039  -6.117  26.508  1.00  0.00          AU  
ATOM    811 AU   GNP A   208    -4.078  -8.156  26.508  1.00  0.00          AU  
ATOM    812 AU   GNP A   209    -4.078  -4.078 -26.508  1.00  0.00          AU  
ATOM    813 AU   GNP A   209    -2.039  -2.039 -26.508  1.00  0.00          AU  
ATOM    814 AU   GNP A   210    -2.039  -2.039  26.508  1.00  0.00          AU  
ATOM    815 AU   GNP A   210    -4.078  -4.078  26.508  1.00  0.00          AU  
ATOM    816 AU   GNP A   211    -4.078   0.000 -26.508  1.00  0.00          AU  
ATOM    817 AU   GNP A   211    -4.078   2.039 -24.469  1.00  0.00          AU  
ATOM    818 AU   GNP A   211    -2.039   2.039 -26.508  1.00  0.00          AU  
ATOM    819 AU   GNP A   212    -2.039   2.039  26.508  1.00  0.00          AU  
ATOM    820 AU   GNP A   212    -4.078   0.000  26.508  1.00  0.00          AU  
ATOM    821 AU   GNP A   212    -4.078   2.039  24.469  1.00  0.00          AU  
ATOM    822 AU   GNP A   213    -4.078   4.078 -26.508  1.00  0.00          AU  
ATOM    823 AU   GNP A   213    -4.078   6.117 -24.469  1.00  0.00          AU  
ATOM    824 AU   GNP A   213    -2.039   6.117 -26.508  1.00  0.00          AU  
ATOM    825 AU   GNP A   214    -2.039   6.117  26.508  1.00  0.00          AU  
ATOM    826 AU   GNP A   214    -4.078   4.078  26.508  1.00  0.00          AU  
ATOM    827 AU   GNP A   214    -4.078   6.117  24.469  1.00  0.00          AU  
ATOM    828 AU   GNP A   215    -4.078   8.156 -26.508  1.00  0.00          AU  
ATOM    829 AU   GNP A   215    -4.078  10.195 -24.469  1.00  0.00          AU  
ATOM    830 AU   GNP A   215    -2.039  10.195 -26.508  1.00  0.00          AU  
ATOM    831 AU   GNP A   216    -2.039  10.195  26.508  1.00  0.00          AU  
ATOM    832 AU   GNP A   216    -4.078   8.156  26.508  1.00  0.00          AU  
ATOM    833 AU   GNP A   216    -4.078  10.195  24.469  1.00  0.00          AU  
ATOM    834 AU   GNP A   217    -4.078  12.235 -26.508  1.00  0.00          AU  
ATOM    835 AU   GNP A   217    -4.078  14.274 -24.469  1.00  0.00          AU  
ATOM    836 AU   GNP A   217    -2.039  14.274 -26.508  1.00  0.00          AU  
ATOM    837 AU   GNP A   218    -2.039  14.274  26.508  1.00  0.00          AU  
ATOM    838 AU   GNP A   218    -4.078  12.235  26.508  1.00  0.00          AU  
ATOM    839 AU   GNP A   218    -4.078  14.274  24.469  1.00  0.00          AU  
ATOM    840 AU   GNP A   219    -4.078  16.313 -22.430  1.00  0.00          AU  
ATOM    841 AU   GNP A   219    -4.078  18.352 -20.391  1.00  0.00          AU  
ATOM    842 AU   GNP A   219    -2.039  18.352 -22.430  1.00  0.00          AU  
ATOM    843 AU   GNP A   220    -2.039  18.352  22.430  1.00  0.00          AU  
ATOM    844 AU   GNP A   220    -4.078  16.313  22.430  1.00  0.00          AU  
ATOM    845 AU   GNP A   220    -4.078  18.352  20.391  1.00  0.00          AU  
ATOM    846 AU   GNP A   221    -2.039  22.430 -14.274  1.00  0.00          AU  
ATOM    847 AU   GNP A   221    -4.078  20.391 -18.352  1.00  0.00          AU  
ATOM    848 AU   GNP A   221    -4.078  22.430 -16.313  1.00  0.00          AU  
ATOM    849 AU   GNP A   221    -2.039  22.430 -18.352  1.00  0.00          AU  
ATOM    850 AU   GNP A   222    -2.039  22.430  18.352  1.00  0.00          AU  
ATOM    851 AU   GNP A   222    -4.078  20.391  18.352  1.00  0.00          AU  
ATOM    852 AU   GNP A   222    -4.078  22.430  16.313  1.00  0.00          AU  
ATOM    853 AU   GNP A   222    -2.039  22.430  14.274  1.00  0.00          AU  
ATOM    854 AU   GNP A   223    -2.039  26.508 -10.195  1.00  0.00          AU  
ATOM    855 AU   GNP A   223    -4.078  24.469 -14.274  1.00  0.00          AU  
ATOM    856 AU   GNP A   223    -4.078  26.508 -12.235  1.00  0.00          AU  
ATOM    857 AU   GNP A   223    -2.039  26.508 -14.274  1.00  0.00          AU  
ATOM    858 AU   GNP A   224    -2.039  26.508  -6.117  1.00  0.00          AU  
ATOM    859 AU   GNP A   224    -4.078  26.508  -8.156  1.00  0.00          AU  
ATOM    860 AU   GNP A   225    -2.039  26.508  -2.039  1.00  0.00          AU  
ATOM    861 AU   GNP A   225    -4.078  26.508  -4.078  1.00  0.00          AU  
ATOM    862 AU   GNP A   226    -2.039  26.508   2.039  1.00  0.00          AU  
ATOM    863 AU   GNP A   226    -4.078  24.469   2.039  1.00  0.00          AU  
ATOM    864 AU   GNP A   226    -4.078  26.508   0.000  1.00  0.00          AU  
ATOM    865 AU   GNP A   227    -2.039  26.508   6.117  1.00  0.00          AU  
ATOM    866 AU   GNP A   227    -4.078  24.469   6.117  1.00  0.00          AU  
ATOM    867 AU   GNP A   227    -4.078  26.508   4.078  1.00  0.00          AU  
ATOM    868 AU   GNP A   228    -2.039  26.508  10.195  1.00  0.00          AU  
ATOM    869 AU   GNP A   228    -4.078  24.469  10.195  1.00  0.00          AU  
ATOM    870 AU   GNP A   228    -4.078  26.508   8.156  1.00  0.00          AU  
ATOM    871 AU   GNP A   229    -2.039  26.508  14.274  1.00  0.00          AU  
ATOM    872 AU   GNP A   229    -4.078  24.469  14.274  1.00  0.00          AU  
ATOM    873 AU   GNP A   229    -4.078  26.508  12.235  1.00  0.00          AU  
ATOM    874 AU   GNP A   230    -2.039 -30.586   2.039  1.00  0.00          AU  
ATOM    875 AU   GNP A   230     0.000 -30.586   0.000  1.00  0.00          AU  
ATOM    876 AU   GNP A   230     2.039 -30.586   2.039  1.00  0.00          AU  
ATOM    877 AU   GNP A   230     2.039 -28.547   0.000  1.00  0.00          AU  
ATOM    878 AU   GNP A   230     0.000 -28.547   2.039  1.00  0.00          AU  
ATOM    879 AU   GNP A   230    -2.039 -28.547   0.000  1.00  0.00          AU  
ATOM    880 AU   GNP A   230    -2.039 -30.586  -2.039  1.00  0.00          AU  
ATOM    881 AU   GNP A   230     0.000 -28.547  -2.039  1.00  0.00          AU  
ATOM    882 AU   GNP A   230     2.039 -30.586  -2.039  1.00  0.00          AU  
ATOM    883 AU   GNP A   231     0.000 -26.508 -12.235  1.00  0.00          AU  
ATOM    884 AU   GNP A   231     2.039 -26.508 -10.195  1.00  0.00          AU  
ATOM    885 AU   GNP A   231     2.039 -24.469 -12.235  1.00  0.00          AU  
ATOM    886 AU   GNP A   231     0.000 -24.469 -14.274  1.00  0.00          AU  
ATOM    887 AU   GNP A   231     2.039 -26.508 -14.274  1.00  0.00          AU  
ATOM    888 AU   GNP A   232     0.000 -26.508  -8.156  1.00  0.00          AU  
ATOM    889 AU   GNP A   232     2.039 -26.508  -6.117  1.00  0.00          AU  
ATOM    890 AU   GNP A   232     2.039 -24.469  -8.156  1.00  0.00          AU  
ATOM    891 AU   GNP A   233     0.000 -26.508  -4.078  1.00  0.00          AU  
ATOM    892 AU   GNP A   233     2.039 -24.469  -4.078  1.00  0.00          AU  
ATOM    893 AU   GNP A   234     0.000 -26.508   4.078  1.00  0.00          AU  
ATOM    894 AU   GNP A   234     2.039 -26.508   6.117  1.00  0.00          AU  
ATOM    895 AU   GNP A   234     2.039 -24.469   4.078  1.00  0.00          AU  
ATOM    896 AU   GNP A   234     0.000 -24.469   6.117  1.00  0.00          AU  
ATOM    897 AU   GNP A   235     0.000 -26.508   8.156  1.00  0.00          AU  
ATOM    898 AU   GNP A   235     2.039 -26.508  10.195  1.00  0.00          AU  
ATOM    899 AU   GNP A   235     2.039 -24.469   8.156  1.00  0.00          AU  
ATOM    900 AU   GNP A   235     0.000 -24.469  10.195  1.00  0.00          AU  
ATOM    901 AU   GNP A   236     0.000 -26.508  12.235  1.00  0.00          AU  
ATOM    902 AU   GNP A   236     2.039 -26.508  14.274  1.00  0.00          AU  
ATOM    903 AU   GNP A   236     2.039 -24.469  12.235  1.00  0.00          AU  
ATOM    904 AU   GNP A   236     0.000 -24.469  14.274  1.00  0.00          AU  
ATOM    905 AU   GNP A   237     0.000 -22.430 -16.313  1.00  0.00          AU  
ATOM    906 AU   GNP A   237     2.039 -20.391 -16.313  1.00  0.00          AU  
ATOM    907 AU   GNP A   237     0.000 -20.391 -18.352  1.00  0.00          AU  
ATOM    908 AU   GNP A   237     2.039 -22.430 -18.352  1.00  0.00          AU  
ATOM    909 AU   GNP A   238     0.000 -22.430  16.313  1.00  0.00          AU  
ATOM    910 AU   GNP A   238     2.039 -22.430  18.352  1.00  0.00          AU  
ATOM    911 AU   GNP A   238     2.039 -20.391  16.313  1.00  0.00          AU  
ATOM    912 AU   GNP A   238     0.000 -20.391  18.352  1.00  0.00          AU  
ATOM    913 AU   GNP A   239     0.000 -18.352 -20.391  1.00  0.00          AU  
ATOM    914 AU   GNP A   239     2.039 -16.313 -20.391  1.00  0.00          AU  
ATOM    915 AU   GNP A   239     0.000 -16.313 -22.430  1.00  0.00          AU  
ATOM    916 AU   GNP A   239     2.039 -14.274 -22.430  1.00  0.00          AU  
ATOM    917 AU   GNP A   239     2.039 -18.352 -22.430  1.00  0.00          AU  
ATOM    918 AU   GNP A   240     0.000 -18.352  20.391  1.00  0.00          AU  
ATOM    919 AU   GNP A   240     2.039 -18.352  22.430  1.00  0.00          AU  
ATOM    920 AU   GNP A   240     2.039 -16.313  20.391  1.00  0.00          AU  
ATOM    921 AU   GNP A   240     2.039 -14.274  22.430  1.00  0.00          AU  
ATOM    922 AU   GNP A   240     0.000 -16.313  22.430  1.00  0.00          AU  
ATOM    923 AU   GNP A   241     0.000 -14.274 -24.469  1.00  0.00          AU  
ATOM    924 AU   GNP A   241     2.039 -12.235 -24.469  1.00  0.00          AU  
ATOM    925 AU   GNP A   241     0.000 -12.235 -26.508  1.00  0.00          AU  
ATOM    926 AU   GNP A   241     2.039 -10.195 -26.508  1.00  0.00          AU  
ATOM    927 AU   GNP A   241     2.039 -14.274 -26.508  1.00  0.00          AU  
ATOM    928 AU   GNP A   242     0.000 -14.274  24.469  1.00  0.00          AU  
ATOM    929 AU   GNP A   242     2.039 -14.274  26.508  1.00  0.00          AU  
ATOM    930 AU   GNP A   242     2.039 -12.235  24.469  1.00  0.00          AU  
ATOM    931 AU   GNP A   242     2.039 -10.195  26.508  1.00  0.00          AU  
ATOM    932 AU   GNP A   242     0.000 -12.235  26.508  1.00  0.00          AU  
ATOM    933 AU   GNP A   243     2.039  -8.156 -24.469  1.00  0.00          AU  
ATOM    934 AU   GNP A   243     0.000  -8.156 -26.508  1.00  0.00          AU  
ATOM    935 AU   GNP A   243     2.039  -6.117 -26.508  1.00  0.00          AU  
ATOM    936 AU   GNP A   244     2.039  -8.156  24.469  1.00  0.00          AU  
ATOM    937 AU   GNP A   244     2.039  -6.117  26.508  1.00  0.00          AU  
ATOM    938 AU   GNP A   244     0.000  -8.156  26.508  1.00  0.00          AU  
ATOM    939 AU   GNP A   245     2.039  -4.078 -24.469  1.00  0.00          AU  
ATOM    940 AU   GNP A   245     0.000  -4.078 -26.508  1.00  0.00          AU  
ATOM    941 AU   GNP A   245     2.039  -2.039 -26.508  1.00  0.00          AU  
ATOM    942 AU   GNP A   246     2.039  -4.078  24.469  1.00  0.00          AU  
ATOM    943 AU   GNP A   246     2.039  -2.039  26.508  1.00  0.00          AU  
ATOM    944 AU   GNP A   246     0.000  -4.078  26.508  1.00  0.00          AU  
ATOM    945 AU   GNP A   247     0.000  -2.039 -28.547  1.00  0.00          AU  
ATOM    946 AU   GNP A   247     2.039   0.000 -28.547  1.00  0.00          AU  
ATOM    947 AU   GNP A   247    -2.039   0.000 -28.547  1.00  0.00          AU  
ATOM    948 AU   GNP A   247    -2.039  -2.039 -30.586  1.00  0.00          AU  
ATOM    949 AU   GNP A   247     0.000   0.000 -30.586  1.00  0.00          AU  
ATOM    950 AU   GNP A   247    -2.039   2.039 -30.586  1.00  0.00          AU  
ATOM    951 AU   GNP A   247     0.000   2.039 -28.547  1.00  0.00          AU  
ATOM    952 AU   GNP A   247     2.039   2.039 -30.586  1.00  0.00          AU  
ATOM    953 AU   GNP A   247     2.039  -2.039 -30.586  1.00  0.00          AU  
ATOM    954 AU   GNP A   248    -2.039  -2.039  30.586  1.00  0.00          AU  
ATOM    955 AU   GNP A   248     0.000  -2.039  28.547  1.00  0.00          AU  
ATOM    956 AU   GNP A   248     2.039  -2.039  30.586  1.00  0.00          AU  
ATOM    957 AU   GNP A   248     2.039   0.000  28.547  1.00  0.00          AU  
ATOM    958 AU   GNP A   248     2.039   2.039  30.586  1.00  0.00          AU  
ATOM    959 AU   GNP A   248     0.000   0.000  30.586  1.00  0.00          AU  
ATOM    960 AU   GNP A   248    -2.039   2.039  30.586  1.00  0.00          AU  
ATOM    961 AU   GNP A   248    -2.039   0.000  28.547  1.00  0.00          AU  
ATOM    962 AU   GNP A   248     0.000   2.039  28.547  1.00  0.00          AU  
ATOM    963 AU   GNP A   249     2.039   4.078 -24.469  1.00  0.00          AU  
ATOM    964 AU   GNP A   249     0.000   4.078 -26.508  1.00  0.00          AU  
ATOM    965 AU   GNP A   249     0.000   6.117 -24.469  1.00  0.00          AU  
ATOM    966 AU   GNP A   249     2.039   6.117 -26.508  1.00  0.00          AU  
ATOM    967 AU   GNP A   250     2.039   4.078  24.469  1.00  0.00          AU  
ATOM    968 AU   GNP A   250     2.039   6.117  26.508  1.00  0.00          AU  
ATOM    969 AU   GNP A   250     0.000   4.078  26.508  1.00  0.00          AU  
ATOM    970 AU   GNP A   250     0.000   6.117  24.469  1.00  0.00          AU  
ATOM    971 AU   GNP A   251     2.039   8.156 -24.469  1.00  0.00          AU  
ATOM    972 AU   GNP A   251     0.000   8.156 -26.508  1.00  0.00          AU  
ATOM    973 AU   GNP A   251     0.000  10.195 -24.469  1.00  0.00          AU  
ATOM    974 AU   GNP A   251     2.039  10.195 -26.508  1.00  0.00          AU  
ATOM    975 AU   GNP A   252     2.039   8.156  24.469  1.00  0.00          AU  
ATOM    976 AU   GNP A   252     2.039  10.195  26.508  1.00  0.00          AU  
ATOM    977 AU   GNP A   252     0.000   8.156  26.508  1.00  0.00          AU  
ATOM    978 AU   GNP A   252     0.000  10.195  24.469  1.00  0.00          AU  
ATOM    979 AU   GNP A   253     2.039  12.235 -24.469  1.00  0.00          AU  
ATOM    980 AU   GNP A   253     0.000  12.235 -26.508  1.00  0.00          AU  
ATOM    981 AU   GNP A   253     0.000  14.274 -24.469  1.00  0.00          AU  
ATOM    982 AU   GNP A   253     2.039  14.274 -26.508  1.00  0.00          AU  
ATOM    983 AU   GNP A   254     2.039  12.235  24.469  1.00  0.00          AU  
ATOM    984 AU   GNP A   254     2.039  14.274  26.508  1.00  0.00          AU  
ATOM    985 AU   GNP A   254     0.000  12.235  26.508  1.00  0.00          AU  
ATOM    986 AU   GNP A   254     0.000  14.274  24.469  1.00  0.00          AU  
ATOM    987 AU   GNP A   255     2.039  16.313 -20.391  1.00  0.00          AU  
ATOM    988 AU   GNP A   255     0.000  16.313 -22.430  1.00  0.00          AU  
ATOM    989 AU   GNP A   255     0.000  18.352 -20.391  1.00  0.00          AU  
ATOM    990 AU   GNP A   255     2.039  18.352 -22.430  1.00  0.00          AU  
ATOM    991 AU   GNP A   256     2.039  16.313  20.391  1.00  0.00          AU  
ATOM    992 AU   GNP A   256     2.039  18.352  22.430  1.00  0.00          AU  
ATOM    993 AU   GNP A   256     0.000  16.313  22.430  1.00  0.00          AU  
ATOM    994 AU   GNP A   256     0.000  18.352  20.391  1.00  0.00          AU  
ATOM    995 AU   GNP A   257     2.039  20.391 -16.313  1.00  0.00          AU  
ATOM    996 AU   GNP A   257     2.039  22.430 -14.274  1.00  0.00          AU  
ATOM    997 AU   GNP A   257     0.000  20.391 -18.352  1.00  0.00          AU  
ATOM    998 AU   GNP A   257     0.000  22.430 -16.313  1.00  0.00          AU  
ATOM    999 AU   GNP A   257     2.039  22.430 -18.352  1.00  0.00          AU  
ATOM   1000 AU   GNP A   258     2.039  20.391  16.313  1.00  0.00          AU  
ATOM   1001 AU   GNP A   258     2.039  22.430  18.352  1.00  0.00          AU  
ATOM   1002 AU   GNP A   258     0.000  20.391  18.352  1.00  0.00          AU  
ATOM   1003 AU   GNP A   258     0.000  22.430  16.313  1.00  0.00          AU  
ATOM   1004 AU   GNP A   258     2.039  22.430  14.274  1.00  0.00          AU  
ATOM   1005 AU   GNP A   259     2.039  24.469 -12.235  1.00  0.00          AU  
ATOM   1006 AU   GNP A   259     2.039  26.508 -10.195  1.00  0.00          AU  
ATOM   1007 AU   GNP A   259     0.000  24.469 -14.274  1.00  0.00          AU  
ATOM   1008 AU   GNP A   259     0.000  26.508 -12.235  1.00  0.00          AU  
ATOM   1009 AU   GNP A   259     2.039  26.508 -14.274  1.00  0.00          AU  
ATOM   1010 AU   GNP A   260     2.039  24.469  -8.156  1.00  0.00          AU  
ATOM   1011 AU   GNP A   260     2.039  26.508  -6.117  1.00  0.00          AU  
ATOM   1012 AU   GNP A   260     0.000  26.508  -8.156  1.00  0.00          AU  
ATOM   1013 AU   GNP A   261     2.039  24.469  -4.078  1.00  0.00          AU  
ATOM   1014 AU   GNP A   261     2.039  26.508  -2.039  1.00  0.00          AU  
ATOM   1015 AU   GNP A   261     0.000  26.508  -4.078  1.00  0.00          AU  
ATOM   1016 AU   GNP A   262     2.039  24.469   4.078  1.00  0.00          AU  
ATOM   1017 AU   GNP A   262     2.039  26.508   6.117  1.00  0.00          AU  
ATOM   1018 AU   GNP A   262     0.000  24.469   6.117  1.00  0.00          AU  
ATOM   1019 AU   GNP A   262     0.000  26.508   4.078  1.00  0.00          AU  
ATOM   1020 AU   GNP A   262     2.039  26.508   2.039  1.00  0.00          AU  
ATOM   1021 AU   GNP A   263     2.039  24.469   8.156  1.00  0.00          AU  
ATOM   1022 AU   GNP A   263     2.039  26.508  10.195  1.00  0.00          AU  
ATOM   1023 AU   GNP A   263     0.000  24.469  10.195  1.00  0.00          AU  
ATOM   1024 AU   GNP A   263     0.000  26.508   8.156  1.00  0.00          AU  
ATOM   1025 AU   GNP A   264     2.039  24.469  12.235  1.00  0.00          AU  
ATOM   1026 AU   GNP A   264     2.039  26.508  14.274  1.00  0.00          AU  
ATOM   1027 AU   GNP A   264     0.000  24.469  14.274  1.00  0.00          AU  
ATOM   1028 AU   GNP A   264     0.000  26.508  12.235  1.00  0.00          AU  
ATOM   1029 AU   GNP A   265     2.039  28.547   0.000  1.00  0.00          AU  
ATOM   1030 AU   GNP A   265     2.039  30.586   2.039  1.00  0.00          AU  
ATOM   1031 AU   GNP A   265     0.000  28.547   2.039  1.00  0.00          AU  
ATOM   1032 AU   GNP A   265    -2.039  30.586   2.039  1.00  0.00          AU  
ATOM   1033 AU   GNP A   265    -2.039  28.547   0.000  1.00  0.00          AU  
ATOM   1034 AU   GNP A   265     0.000  28.547  -2.039  1.00  0.00          AU  
ATOM   1035 AU   GNP A   265    -2.039  30.586  -2.039  1.00  0.00          AU  
ATOM   1036 AU   GNP A   265     0.000  30.586   0.000  1.00  0.00          AU  
ATOM   1037 AU   GNP A   265     2.039  30.586  -2.039  1.00  0.00          AU  
ATOM   1038 AU   GNP A   266     4.078 -26.508 -12.235  1.00  0.00          AU  
ATOM   1039 AU   GNP A   266     6.117 -26.508 -10.195  1.00  0.00          AU  
ATOM   1040 AU   GNP A   266     6.117 -24.469 -12.235  1.00  0.00          AU  
ATOM   1041 AU   GNP A   266     4.078 -24.469 -14.274  1.00  0.00          AU  
ATOM   1042 AU   GNP A   266     6.117 -26.508 -14.274  1.00  0.00          AU  
ATOM   1043 AU   GNP A   267     4.078 -26.508  -8.156  1.00  0.00          AU  
ATOM   1044 AU   GNP A   267     6.117 -26.508  -6.117  1.00  0.00          AU  
ATOM   1045 AU   GNP A   267     6.117 -24.469  -8.156  1.00  0.00          AU  
ATOM   1046 AU   GNP A   268     4.078 -26.508  -4.078  1.00  0.00          AU  
ATOM   1047 AU   GNP A   268     6.117 -26.508  -2.039  1.00  0.00          AU  
ATOM   1048 AU   GNP A   268     6.117 -24.469  -4.078  1.00  0.00          AU  
ATOM   1049 AU   GNP A   269     4.078 -26.508   0.000  1.00  0.00          AU  
ATOM   1050 AU   GNP A   269     6.117 -26.508   2.039  1.00  0.00          AU  
ATOM   1051 AU   GNP A   269     6.117 -24.469   0.000  1.00  0.00          AU  
ATOM   1052 AU   GNP A   269     4.078 -24.469   2.039  1.00  0.00          AU  
ATOM   1053 AU   GNP A   270     4.078 -26.508   4.078  1.00  0.00          AU  
ATOM   1054 AU   GNP A   270     6.117 -26.508   6.117  1.00  0.00          AU  
ATOM   1055 AU   GNP A   270     6.117 -24.469   4.078  1.00  0.00          AU  
ATOM   1056 AU   GNP A   270     4.078 -24.469   6.117  1.00  0.00          AU  
ATOM   1057 AU   GNP A   271     4.078 -26.508   8.156  1.00  0.00          AU  
ATOM   1058 AU   GNP A   271     6.117 -26.508  10.195  1.00  0.00          AU  
ATOM   1059 AU   GNP A   271     6.117 -24.469   8.156  1.00  0.00          AU  
ATOM   1060 AU   GNP A   271     4.078 -24.469  10.195  1.00  0.00          AU  
ATOM   1061 AU   GNP A   272     4.078 -26.508  12.235  1.00  0.00          AU  
ATOM   1062 AU   GNP A   272     6.117 -26.508  14.274  1.00  0.00          AU  
ATOM   1063 AU   GNP A   272     6.117 -24.469  12.235  1.00  0.00          AU  
ATOM   1064 AU   GNP A   272     4.078 -24.469  14.274  1.00  0.00          AU  
ATOM   1065 AU   GNP A   273     4.078 -22.430 -16.313  1.00  0.00          AU  
ATOM   1066 AU   GNP A   273     6.117 -20.391 -16.313  1.00  0.00          AU  
ATOM   1067 AU   GNP A   273     4.078 -20.391 -18.352  1.00  0.00          AU  
ATOM   1068 AU   GNP A   273     6.117 -18.352 -18.352  1.00  0.00          AU  
ATOM   1069 AU   GNP A   273     6.117 -22.430 -18.352  1.00  0.00          AU  
ATOM   1070 AU   GNP A   274     4.078 -22.430  16.313  1.00  0.00          AU  
ATOM   1071 AU   GNP A   274     6.117 -22.430  18.352  1.00  0.00          AU  
ATOM   1072 AU   GNP A   274     6.117 -20.391  16.313  1.00  0.00          AU  
ATOM   1073 AU   GNP A   274     6.117 -18.352  18.352  1.00  0.00          AU  
ATOM   1074 AU   GNP A   274     4.078 -20.391  18.352  1.00  0.00          AU  
ATOM   1075 AU   GNP A   275     4.078 -18.352 -20.391  1.00  0.00          AU  
ATOM   1076 AU   GNP A   275     6.117 -16.313 -20.391  1.00  0.00          AU  
ATOM   1077 AU   GNP A   275     4.078 -16.313 -22.430  1.00  0.00          AU  
ATOM   1078 AU   GNP A   275     6.117 -14.274 -22.430  1.00  0.00          AU  
ATOM   1079 AU   GNP A   275     6.117 -18.352 -22.430  1.00  0.00          AU  
ATOM   1080 AU   GNP A   276     4.078 -18.352  20.391  1.00  0.00          AU  
ATOM   1081 AU   GNP A   276     6.117 -18.352  22.430  1.00  0.00          AU  
ATOM   1082 AU   GNP A   276     6.117 -16.313  20.391  1.00  0.00          AU  
ATOM   1083 AU   GNP A   276     6.117 -14.274  22.430  1.00  0.00          AU  
ATOM   1084 AU   GNP A   276     4.078 -16.313  22.430  1.00  0.00          AU  
ATOM   1085 AU   GNP A   277     4.078 -14.274 -24.469  1.00  0.00          AU  
ATOM   1086 AU   GNP A   277     6.117 -12.235 -24.469  1.00  0.00          AU  
ATOM   1087 AU   GNP A   277     4.078 -12.235 -26.508  1.00  0.00          AU  
ATOM   1088 AU   GNP A   277     6.117 -10.195 -26.508  1.00  0.00          AU  
ATOM   1089 AU   GNP A   277     6.117 -14.274 -26.508  1.00  0.00          AU  
ATOM   1090 AU   GNP A   278     4.078 -14.274  24.469  1.00  0.00          AU  
ATOM   1091 AU   GNP A   278     6.117 -14.274  26.508  1.00  0.00          AU  
ATOM   1092 AU   GNP A   278     6.117 -12.235  24.469  1.00  0.00          AU  
ATOM   1093 AU   GNP A   278     6.117 -10.195  26.508  1.00  0.00          AU  
ATOM   1094 AU   GNP A   278     4.078 -12.235  26.508  1.00  0.00          AU  
ATOM   1095 AU   GNP A   279     6.117  -8.156 -24.469  1.00  0.00          AU  
ATOM   1096 AU   GNP A   279     4.078  -8.156 -26.508  1.00  0.00          AU  
ATOM   1097 AU   GNP A   279     6.117  -6.117 -26.508  1.00  0.00          AU  
ATOM   1098 AU   GNP A   280     6.117  -8.156  24.469  1.00  0.00          AU  
ATOM   1099 AU   GNP A   280     6.117  -6.117  26.508  1.00  0.00          AU  
ATOM   1100 AU   GNP A   280     4.078  -8.156  26.508  1.00  0.00          AU  
ATOM   1101 AU   GNP A   281     6.117  -4.078 -24.469  1.00  0.00          AU  
ATOM   1102 AU   GNP A   281     4.078  -4.078 -26.508  1.00  0.00          AU  
ATOM   1103 AU   GNP A   281     6.117  -2.039 -26.508  1.00  0.00          AU  
ATOM   1104 AU   GNP A   282     6.117  -4.078  24.469  1.00  0.00          AU  
ATOM   1105 AU   GNP A   282     6.117  -2.039  26.508  1.00  0.00          AU  
ATOM   1106 AU   GNP A   282     4.078  -4.078  26.508  1.00  0.00          AU  
ATOM   1107 AU   GNP A   283     6.117   0.000 -24.469  1.00  0.00          AU  
ATOM   1108 AU   GNP A   283     4.078   0.000 -26.508  1.00  0.00          AU  
ATOM   1109 AU   GNP A   283     4.078   2.039 -24.469  1.00  0.00          AU  
ATOM   1110 AU   GNP A   283     6.117   2.039 -26.508  1.00  0.00          AU  
ATOM   1111 AU   GNP A   284     6.117   0.000  24.469  1.00  0.00          AU  
ATOM   1112 AU   GNP A   284     6.117   2.039  26.508  1.00  0.00          AU  
ATOM   1113 AU   GNP A   284     4.078   0.000  26.508  1.00  0.00          AU  
ATOM   1114 AU   GNP A   284     4.078   2.039  24.469  1.00  0.00          AU  
ATOM   1115 AU   GNP A   285     6.117   4.078 -24.469  1.00  0.00          AU  
ATOM   1116 AU   GNP A   285     4.078   4.078 -26.508  1.00  0.00          AU  
ATOM   1117 AU   GNP A   285     4.078   6.117 -24.469  1.00  0.00          AU  
ATOM   1118 AU   GNP A   285     6.117   6.117 -26.508  1.00  0.00          AU  
ATOM   1119 AU   GNP A   286     6.117   4.078  24.469  1.00  0.00          AU  
ATOM   1120 AU   GNP A   286     6.117   6.117  26.508  1.00  0.00          AU  
ATOM   1121 AU   GNP A   286     4.078   4.078  26.508  1.00  0.00          AU  
ATOM   1122 AU   GNP A   286     4.078   6.117  24.469  1.00  0.00          AU  
ATOM   1123 AU   GNP A   287     6.117   8.156 -24.469  1.00  0.00          AU  
ATOM   1124 AU   GNP A   287     4.078   8.156 -26.508  1.00  0.00          AU  
ATOM   1125 AU   GNP A   287     4.078  10.195 -24.469  1.00  0.00          AU  
ATOM   1126 AU   GNP A   287     6.117  10.195 -26.508  1.00  0.00          AU  
ATOM   1127 AU   GNP A   288     6.117   8.156  24.469  1.00  0.00          AU  
ATOM   1128 AU   GNP A   288     6.117  10.195  26.508  1.00  0.00          AU  
ATOM   1129 AU   GNP A   288     4.078   8.156  26.508  1.00  0.00          AU  
ATOM   1130 AU   GNP A   288     4.078  10.195  24.469  1.00  0.00          AU  
ATOM   1131 AU   GNP A   289     6.117  12.235 -24.469  1.00  0.00          AU  
ATOM   1132 AU   GNP A   289     4.078  12.235 -26.508  1.00  0.00          AU  
ATOM   1133 AU   GNP A   289     4.078  14.274 -24.469  1.00  0.00          AU  
ATOM   1134 AU   GNP A   289     6.117  14.274 -26.508  1.00  0.00          AU  
ATOM   1135 AU   GNP A   290     6.117  12.235  24.469  1.00  0.00          AU  
ATOM   1136 AU   GNP A   290     6.117  14.274  26.508  1.00  0.00          AU  
ATOM   1137 AU   GNP A   290     4.078  12.235  26.508  1.00  0.00          AU  
ATOM   1138 AU   GNP A   290     4.078  14.274  24.469  1.00  0.00          AU  
ATOM   1139 AU   GNP A   291     6.117  16.313 -20.391  1.00  0.00          AU  
ATOM   1140 AU   GNP A   291     6.117  18.352 -18.352  1.00  0.00          AU  
ATOM   1141 AU   GNP A   291     4.078  16.313 -22.430  1.00  0.00          AU  
ATOM   1142 AU   GNP A   291     4.078  18.352 -20.391  1.00  0.00          AU  
ATOM   1143 AU   GNP A   291     6.117  18.352 -22.430  1.00  0.00          AU  
ATOM   1144 AU   GNP A   292     6.117  16.313  20.391  1.00  0.00          AU  
ATOM   1145 AU   GNP A   292     6.117  18.352  22.430  1.00  0.00          AU  
ATOM   1146 AU   GNP A   292     4.078  16.313  22.430  1.00  0.00          AU  
ATOM   1147 AU   GNP A   292     4.078  18.352  20.391  1.00  0.00          AU  
ATOM   1148 AU   GNP A   292     6.117  18.352  18.352  1.00  0.00          AU  
ATOM   1149 AU   GNP A   293     6.117  20.391 -16.313  1.00  0.00          AU  
ATOM   1150 AU   GNP A   293     6.117  22.430 -14.274  1.00  0.00          AU  
ATOM   1151 AU   GNP A   293     4.078  20.391 -18.352  1.00  0.00          AU  
ATOM   1152 AU   GNP A   293     4.078  22.430 -16.313  1.00  0.00          AU  
ATOM   1153 AU   GNP A   293     6.117  22.430 -18.352  1.00  0.00          AU  
ATOM   1154 AU   GNP A   294     6.117  20.391  16.313  1.00  0.00          AU  
ATOM   1155 AU   GNP A   294     6.117  22.430  18.352  1.00  0.00          AU  
ATOM   1156 AU   GNP A   294     4.078  20.391  18.352  1.00  0.00          AU  
ATOM   1157 AU   GNP A   294     4.078  22.430  16.313  1.00  0.00          AU  
ATOM   1158 AU   GNP A   294     6.117  22.430  14.274  1.00  0.00          AU  
ATOM   1159 AU   GNP A   295     6.117  24.469 -12.235  1.00  0.00          AU  
ATOM   1160 AU   GNP A   295     6.117  26.508 -10.195  1.00  0.00          AU  
ATOM   1161 AU   GNP A   295     4.078  24.469 -14.274  1.00  0.00          AU  
ATOM   1162 AU   GNP A   295     4.078  26.508 -12.235  1.00  0.00          AU  
ATOM   1163 AU   GNP A   295     6.117  26.508 -14.274  1.00  0.00          AU  
ATOM   1164 AU   GNP A   296     6.117  24.469  -8.156  1.00  0.00          AU  
ATOM   1165 AU   GNP A   296     6.117  26.508  -6.117  1.00  0.00          AU  
ATOM   1166 AU   GNP A   296     4.078  26.508  -8.156  1.00  0.00          AU  
ATOM   1167 AU   GNP A   297     6.117  24.469  -4.078  1.00  0.00          AU  
ATOM   1168 AU   GNP A   297     6.117  26.508  -2.039  1.00  0.00          AU  
ATOM   1169 AU   GNP A   297     4.078  26.508  -4.078  1.00  0.00          AU  
ATOM   1170 AU   GNP A   298     6.117  24.469   0.000  1.00  0.00          AU  
ATOM   1171 AU   GNP A   298     6.117  26.508   2.039  1.00  0.00          AU  
ATOM   1172 AU   GNP A   298     4.078  24.469   2.039  1.00  0.00          AU  
ATOM   1173 AU   GNP A   298     4.078  26.508   0.000  1.00  0.00          AU  
ATOM   1174 AU   GNP A   299     6.117  24.469   4.078  1.00  0.00          AU  
ATOM   1175 AU   GNP A   299     6.117  26.508   6.117  1.00  0.00          AU  
ATOM   1176 AU   GNP A   299     4.078  24.469   6.117  1.00  0.00          AU  
ATOM   1177 AU   GNP A   299     4.078  26.508   4.078  1.00  0.00          AU  
ATOM   1178 AU   GNP A   300     6.117  24.469   8.156  1.00  0.00          AU  
ATOM   1179 AU   GNP A   300     6.117  26.508  10.195  1.00  0.00          AU  
ATOM   1180 AU   GNP A   300     4.078  24.469  10.195  1.00  0.00          AU  
ATOM   1181 AU   GNP A   300     4.078  26.508   8.156  1.00  0.00          AU  
ATOM   1182 AU   GNP A   301     6.117  24.469  12.235  1.00  0.00          AU  
ATOM   1183 AU   GNP A   301     6.117  26.508  14.274  1.00  0.00          AU  
ATOM   1184 AU   GNP A   301     4.078  24.469  14.274  1.00  0.00          AU  
ATOM   1185 AU   GNP A   301     4.078  26.508  12.235  1.00  0.00          AU  
ATOM   1186 AU   GNP A   302     8.156 -26.508 -12.235  1.00  0.00          AU  
ATOM   1187 AU   GNP A   302    10.195 -26.508 -10.195  1.00  0.00          AU  
ATOM   1188 AU   GNP A   302    10.195 -24.469 -12.235  1.00  0.00          AU  
ATOM   1189 AU   GNP A   302     8.156 -24.469 -14.274  1.00  0.00          AU  
ATOM   1190 AU   GNP A   302    10.195 -26.508 -14.274  1.00  0.00          AU  
ATOM   1191 AU   GNP A   303     8.156 -26.508  -8.156  1.00  0.00          AU  
ATOM   1192 AU   GNP A   303    10.195 -26.508  -6.117  1.00  0.00          AU  
ATOM   1193 AU   GNP A   303    10.195 -24.469  -8.156  1.00  0.00          AU  
ATOM   1194 AU   GNP A   304     8.156 -26.508  -4.078  1.00  0.00          AU  
ATOM   1195 AU   GNP A   304    10.195 -26.508  -2.039  1.00  0.00          AU  
ATOM   1196 AU   GNP A   304    10.195 -24.469  -4.078  1.00  0.00          AU  
ATOM   1197 AU   GNP A   305     8.156 -26.508   0.000  1.00  0.00          AU  
ATOM   1198 AU   GNP A   305    10.195 -26.508   2.039  1.00  0.00          AU  
ATOM   1199 AU   GNP A   305    10.195 -24.469   0.000  1.00  0.00          AU  
ATOM   1200 AU   GNP A   305     8.156 -24.469   2.039  1.00  0.00          AU  
ATOM   1201 AU   GNP A   306     8.156 -26.508   4.078  1.00  0.00          AU  
ATOM   1202 AU   GNP A   306    10.195 -26.508   6.117  1.00  0.00          AU  
ATOM   1203 AU   GNP A   306    10.195 -24.469   4.078  1.00  0.00          AU  
ATOM   1204 AU   GNP A   306     8.156 -24.469   6.117  1.00  0.00          AU  
ATOM   1205 AU   GNP A   307     8.156 -26.508   8.156  1.00  0.00          AU  
ATOM   1206 AU   GNP A   307    10.195 -26.508  10.195  1.00  0.00          AU  
ATOM   1207 AU   GNP A   307    10.195 -24.469   8.156  1.00  0.00          AU  
ATOM   1208 AU   GNP A   307     8.156 -24.469  10.195  1.00  0.00          AU  
ATOM   1209 AU   GNP A   308     8.156 -26.508  12.235  1.00  0.00          AU  
ATOM   1210 AU   GNP A   308    10.195 -26.508  14.274  1.00  0.00          AU  
ATOM   1211 AU   GNP A   308    10.195 -24.469  12.235  1.00  0.00          AU  
ATOM   1212 AU   GNP A   308     8.156 -24.469  14.274  1.00  0.00          AU  
ATOM   1213 AU   GNP A   309     8.156 -22.430 -16.313  1.00  0.00          AU  
ATOM   1214 AU   GNP A   309    10.195 -20.391 -16.313  1.00  0.00          AU  
ATOM   1215 AU   GNP A   309     8.156 -20.391 -18.352  1.00  0.00          AU  
ATOM   1216 AU   GNP A   309    10.195 -18.352 -18.352  1.00  0.00          AU  
ATOM   1217 AU   GNP A   309    10.195 -22.430 -18.352  1.00  0.00          AU  
ATOM   1218 AU   GNP A   310    10.195 -20.391 -12.235  1.00  0.00          AU  
ATOM   1219 AU   GNP A   311    10.195 -20.391  12.235  1.00  0.00          AU  
ATOM   1220 AU   GNP A   311    10.195 -18.352  14.274  1.00  0.00          AU  
ATOM   1221 AU   GNP A   311     8.156 -20.391  14.274  1.00  0.00          AU  
ATOM   1222 AU   GNP A   312     8.156 -22.430  16.313  1.00  0.00          AU  
ATOM   1223 AU   GNP A   312    10.195 -22.430  18.352  1.00  0.00          AU  
ATOM   1224 AU   GNP A   312    10.195 -20.391  16.313  1.00  0.00          AU  
ATOM   1225 AU   GNP A   312    10.195 -18.352  18.352  1.00  0.00          AU  
ATOM   1226 AU   GNP A   312     8.156 -20.391  18.352  1.00  0.00          AU  
ATOM   1227 AU   GNP A   313     8.156 -18.352 -20.391  1.00  0.00          AU  
ATOM   1228 AU   GNP A   313    10.195 -16.313 -20.391  1.00  0.00          AU  
ATOM   1229 AU   GNP A   313     8.156 -16.313 -22.430  1.00  0.00          AU  
ATOM   1230 AU   GNP A   313    10.195 -14.274 -22.430  1.00  0.00          AU  
ATOM   1231 AU   GNP A   313    10.195 -18.352 -22.430  1.00  0.00          AU  
ATOM   1232 AU   GNP A   314     8.156 -18.352  20.391  1.00  0.00          AU  
ATOM   1233 AU   GNP A   314    10.195 -18.352  22.430  1.00  0.00          AU  
ATOM   1234 AU   GNP A   314    10.195 -16.313  20.391  1.00  0.00          AU  
ATOM   1235 AU   GNP A   314    10.195 -14.274  22.430  1.00  0.00          AU  
ATOM   1236 AU   GNP A   314     8.156 -16.313  22.430  1.00  0.00          AU  
ATOM   1237 AU   GNP A   315     8.156 -14.274 -24.469  1.00  0.00          AU  
ATOM   1238 AU   GNP A   315    10.195 -12.235 -24.469  1.00  0.00          AU  
ATOM   1239 AU   GNP A   315     8.156 -12.235 -26.508  1.00  0.00          AU  
ATOM   1240 AU   GNP A   315    10.195 -10.195 -26.508  1.00  0.00          AU  
ATOM   1241 AU   GNP A   315    10.195 -14.274 -26.508  1.00  0.00          AU  
ATOM   1242 AU   GNP A   316    10.195 -12.235 -20.391  1.00  0.00          AU  
ATOM   1243 AU   GNP A   317    10.195 -12.235  20.391  1.00  0.00          AU  
ATOM   1244 AU   GNP A   317    10.195 -10.195  22.430  1.00  0.00          AU  
ATOM   1245 AU   GNP A   317     8.156 -12.235  22.430  1.00  0.00          AU  
ATOM   1246 AU   GNP A   318     8.156 -14.274  24.469  1.00  0.00          AU  
ATOM   1247 AU   GNP A   318    10.195 -14.274  26.508  1.00  0.00          AU  
ATOM   1248 AU   GNP A   318    10.195 -12.235  24.469  1.00  0.00          AU  
ATOM   1249 AU   GNP A   318    10.195 -10.195  26.508  1.00  0.00          AU  
ATOM   1250 AU   GNP A   318     8.156 -12.235  26.508  1.00  0.00          AU  
ATOM   1251 AU   GNP A   319    10.195  -8.156 -24.469  1.00  0.00          AU  
ATOM   1252 AU   GNP A   319     8.156  -8.156 -26.508  1.00  0.00          AU  
ATOM   1253 AU   GNP A   319    10.195  -6.117 -26.508  1.00  0.00          AU  
ATOM   1254 AU   GNP A   320    10.195  -8.156  24.469  1.00  0.00          AU  
ATOM   1255 AU   GNP A   320    10.195  -6.117  26.508  1.00  0.00          AU  
ATOM   1256 AU   GNP A   320     8.156  -8.156  26.508  1.00  0.00          AU  
ATOM   1257 AU   GNP A   321    10.195  -4.078 -24.469  1.00  0.00          AU  
ATOM   1258 AU   GNP A   321     8.156  -4.078 -26.508  1.00  0.00          AU  
ATOM   1259 AU   GNP A   321    10.195  -2.039 -26.508  1.00  0.00          AU  
ATOM   1260 AU   GNP A   322    10.195  -4.078  24.469  1.00  0.00          AU  
ATOM   1261 AU   GNP A   322    10.195  -2.039  26.508  1.00  0.00          AU  
ATOM   1262 AU   GNP A   322     8.156  -4.078  26.508  1.00  0.00          AU  
ATOM   1263 AU   GNP A   323    10.195   0.000 -24.469  1.00  0.00          AU  
ATOM   1264 AU   GNP A   323     8.156   0.000 -26.508  1.00  0.00          AU  
ATOM   1265 AU   GNP A   323     8.156   2.039 -24.469  1.00  0.00          AU  
ATOM   1266 AU   GNP A   323    10.195   2.039 -26.508  1.00  0.00          AU  
ATOM   1267 AU   GNP A   324    10.195   0.000  24.469  1.00  0.00          AU  
ATOM   1268 AU   GNP A   324    10.195   2.039  26.508  1.00  0.00          AU  
ATOM   1269 AU   GNP A   324     8.156   0.000  26.508  1.00  0.00          AU  
ATOM   1270 AU   GNP A   324     8.156   2.039  24.469  1.00  0.00          AU  
ATOM   1271 AU   GNP A   325    10.195   4.078 -24.469  1.00  0.00          AU  
ATOM   1272 AU   GNP A   325     8.156   4.078 -26.508  1.00  0.00          AU  
ATOM   1273 AU   GNP A   325     8.156   6.117 -24.469  1.00  0.00          AU  
ATOM   1274 AU   GNP A   325    10.195   6.117 -26.508  1.00  0.00          AU  
ATOM   1275 AU   GNP A   326    10.195   4.078  24.469  1.00  0.00          AU  
ATOM   1276 AU   GNP A   326    10.195   6.117  26.508  1.00  0.00          AU  
ATOM   1277 AU   GNP A   326     8.156   4.078  26.508  1.00  0.00          AU  
ATOM   1278 AU   GNP A   326     8.156   6.117  24.469  1.00  0.00          AU  
ATOM   1279 AU   GNP A   327    10.195   8.156 -24.469  1.00  0.00          AU  
ATOM   1280 AU   GNP A   327     8.156   8.156 -26.508  1.00  0.00          AU  
ATOM   1281 AU   GNP A   327     8.156  10.195 -24.469  1.00  0.00          AU  
ATOM   1282 AU   GNP A   327    10.195  10.195 -26.508  1.00  0.00          AU  
ATOM   1283 AU   GNP A   328    10.195   8.156  24.469  1.00  0.00          AU  
ATOM   1284 AU   GNP A   328    10.195  10.195  26.508  1.00  0.00          AU  
ATOM   1285 AU   GNP A   328     8.156   8.156  26.508  1.00  0.00          AU  
ATOM   1286 AU   GNP A   328     8.156  10.195  24.469  1.00  0.00          AU  
ATOM   1287 AU   GNP A   329    10.195  12.235 -24.469  1.00  0.00          AU  
ATOM   1288 AU   GNP A   329     8.156  12.235 -26.508  1.00  0.00          AU  
ATOM   1289 AU   GNP A   329     8.156  14.274 -24.469  1.00  0.00          AU  
ATOM   1290 AU   GNP A   329    10.195  14.274 -26.508  1.00  0.00          AU  
ATOM   1291 AU   GNP A   330    10.195  12.235 -20.391  1.00  0.00          AU  
ATOM   1292 AU   GNP A   330    10.195  14.274 -18.352  1.00  0.00          AU  
ATOM   1293 AU   GNP A   330     8.156  14.274 -20.391  1.00  0.00          AU  
ATOM   1294 AU   GNP A   331    10.195  12.235  20.391  1.00  0.00          AU  
ATOM   1295 AU   GNP A   331    10.195  14.274  22.430  1.00  0.00          AU  
ATOM   1296 AU   GNP A   331     8.156  12.235  22.430  1.00  0.00          AU  
ATOM   1297 AU   GNP A   331     8.156  14.274  20.391  1.00  0.00          AU  
ATOM   1298 AU   GNP A   331    10.195  14.274  18.352  1.00  0.00          AU  
ATOM   1299 AU   GNP A   332    10.195  12.235  24.469  1.00  0.00          AU  
ATOM   1300 AU   GNP A   332    10.195  14.274  26.508  1.00  0.00          AU  
ATOM   1301 AU   GNP A   332     8.156  12.235  26.508  1.00  0.00          AU  
ATOM   1302 AU   GNP A   332     8.156  14.274  24.469  1.00  0.00          AU  
ATOM   1303 AU   GNP A   333    10.195  16.313 -20.391  1.00  0.00          AU  
ATOM   1304 AU   GNP A   333    10.195  18.352 -18.352  1.00  0.00          AU  
ATOM   1305 AU   GNP A   333     8.156  16.313 -22.430  1.00  0.00          AU  
ATOM   1306 AU   GNP A   333     8.156  18.352 -20.391  1.00  0.00          AU  
ATOM   1307 AU   GNP A   333    10.195  18.352 -22.430  1.00  0.00          AU  
ATOM   1308 AU   GNP A   334    10.195  16.313  20.391  1.00  0.00          AU  
ATOM   1309 AU   GNP A   334    10.195  18.352  22.430  1.00  0.00          AU  
ATOM   1310 AU   GNP A   334     8.156  16.313  22.430  1.00  0.00          AU  
ATOM   1311 AU   GNP A   334     8.156  18.352  20.391  1.00  0.00          AU  
ATOM   1312 AU   GNP A   334    10.195  18.352  18.352  1.00  0.00          AU  
ATOM   1313 AU   GNP A   335    10.195  20.391 -16.313  1.00  0.00          AU  
ATOM   1314 AU   GNP A   335    10.195  22.430 -14.274  1.00  0.00          AU  
ATOM   1315 AU   GNP A   335     8.156  20.391 -18.352  1.00  0.00          AU  
ATOM   1316 AU   GNP A   335     8.156  22.430 -16.313  1.00  0.00          AU  
ATOM   1317 AU   GNP A   335    10.195  22.430 -18.352  1.00  0.00          AU  
ATOM   1318 AU   GNP A   336    10.195  20.391 -12.235  1.00  0.00          AU  
ATOM   1319 AU   GNP A   336    10.195  22.430 -10.195  1.00  0.00          AU  
ATOM   1320 AU   GNP A   336     8.156  22.430 -12.235  1.00  0.00          AU  
ATOM   1321 AU   GNP A   337    10.195  18.352  14.274  1.00  0.00          AU  
ATOM   1322 AU   GNP A   337    10.195  20.391  12.235  1.00  0.00          AU  
ATOM   1323 AU   GNP A   337    10.195  22.430  14.274  1.00  0.00          AU  
ATOM   1324 AU   GNP A   337     8.156  20.391  14.274  1.00  0.00          AU  
ATOM   1325 AU   GNP A   337     8.156  22.430  12.235  1.00  0.00          AU  
ATOM   1326 AU   GNP A   337    10.195  22.430  10.195  1.00  0.00          AU  
ATOM   1327 AU   GNP A   338    10.195  20.391  16.313  1.00  0.00          AU  
ATOM   1328 AU   GNP A   338    10.195  22.430  18.352  1.00  0.00          AU  
ATOM   1329 AU   GNP A   338     8.156  20.391  18.352  1.00  0.00          AU  
ATOM   1330 AU   GNP A   338     8.156  22.430  16.313  1.00  0.00          AU  
ATOM   1331 AU   GNP A   339    10.195  24.469 -12.235  1.00  0.00          AU  
ATOM   1332 AU   GNP A   339    10.195  26.508 -10.195  1.00  0.00          AU  
ATOM   1333 AU   GNP A   339     8.156  24.469 -14.274  1.00  0.00          AU  
ATOM   1334 AU   GNP A   339     8.156  26.508 -12.235  1.00  0.00          AU  
ATOM   1335 AU   GNP A   339    10.195  26.508 -14.274  1.00  0.00          AU  
ATOM   1336 AU   GNP A   340    10.195  24.469  -8.156  1.00  0.00          AU  
ATOM   1337 AU   GNP A   340    10.195  26.508  -6.117  1.00  0.00          AU  
ATOM   1338 AU   GNP A   340     8.156  26.508  -8.156  1.00  0.00          AU  
ATOM   1339 AU   GNP A   341    10.195  24.469  -4.078  1.00  0.00          AU  
ATOM   1340 AU   GNP A   341    10.195  26.508  -2.039  1.00  0.00          AU  
ATOM   1341 AU   GNP A   341     8.156  26.508  -4.078  1.00  0.00          AU  
ATOM   1342 AU   GNP A   342    10.195  24.469   0.000  1.00  0.00          AU  
ATOM   1343 AU   GNP A   342    10.195  26.508   2.039  1.00  0.00          AU  
ATOM   1344 AU   GNP A   342     8.156  24.469   2.039  1.00  0.00          AU  
ATOM   1345 AU   GNP A   342     8.156  26.508   0.000  1.00  0.00          AU  
ATOM   1346 AU   GNP A   343    10.195  24.469   4.078  1.00  0.00          AU  
ATOM   1347 AU   GNP A   343    10.195  26.508   6.117  1.00  0.00          AU  
ATOM   1348 AU   GNP A   343     8.156  24.469   6.117  1.00  0.00          AU  
ATOM   1349 AU   GNP A   343     8.156  26.508   4.078  1.00  0.00          AU  
ATOM   1350 AU   GNP A   344    10.195  24.469   8.156  1.00  0.00          AU  
ATOM   1351 AU   GNP A   344    10.195  26.508  10.195  1.00  0.00          AU  
ATOM   1352 AU   GNP A   344     8.156  24.469  10.195  1.00  0.00          AU  
ATOM   1353 AU   GNP A   344     8.156  26.508   8.156  1.00  0.00          AU  
ATOM   1354 AU   GNP A   345    10.195  24.469  12.235  1.00  0.00          AU  
ATOM   1355 AU   GNP A   345    10.195  26.508  14.274  1.00  0.00          AU  
ATOM   1356 AU   GNP A   345     8.156  24.469  14.274  1.00  0.00          AU  
ATOM   1357 AU   GNP A   345     8.156  26.508  12.235  1.00  0.00          AU  
ATOM   1358 AU   GNP A   346    12.235 -26.508  -8.156  1.00  0.00          AU  
ATOM   1359 AU   GNP A   346    14.274 -26.508  -6.117  1.00  0.00          AU  
ATOM   1360 AU   GNP A   346    14.274 -24.469  -8.156  1.00  0.00          AU  
ATOM   1361 AU   GNP A   346    12.235 -24.469 -10.195  1.00  0.00          AU  
ATOM   1362 AU   GNP A   346    14.274 -26.508 -10.195  1.00  0.00          AU  
ATOM   1363 AU   GNP A   347    12.235 -26.508  -4.078  1.00  0.00          AU  
ATOM   1364 AU   GNP A   347    14.274 -26.508  -2.039  1.00  0.00          AU  
ATOM   1365 AU   GNP A   347    14.274 -24.469  -4.078  1.00  0.00          AU  
ATOM   1366 AU   GNP A   348    12.235 -26.508   0.000  1.00  0.00          AU  
ATOM   1367 AU   GNP A   348    14.274 -26.508   2.039  1.00  0.00          AU  
ATOM   1368 AU   GNP A   348    14.274 -24.469   0.000  1.00  0.00          AU  
ATOM   1369 AU   GNP A   348    12.235 -24.469   2.039  1.00  0.00          AU  
ATOM   1370 AU   GNP A   349    12.235 -26.508   4.078  1.00  0.00          AU  
ATOM   1371 AU   GNP A   349    14.274 -26.508   6.117  1.00  0.00          AU  
ATOM   1372 AU   GNP A   349    14.274 -24.469   4.078  1.00  0.00          AU  
ATOM   1373 AU   GNP A   349    12.235 -24.469   6.117  1.00  0.00          AU  
ATOM   1374 AU   GNP A   350    12.235 -26.508   8.156  1.00  0.00          AU  
ATOM   1375 AU   GNP A   350    14.274 -26.508  10.195  1.00  0.00          AU  
ATOM   1376 AU   GNP A   350    14.274 -24.469   8.156  1.00  0.00          AU  
ATOM   1377 AU   GNP A   350    12.235 -24.469  10.195  1.00  0.00          AU  
ATOM   1378 AU   GNP A   351    12.235 -22.430 -12.235  1.00  0.00          AU  
ATOM   1379 AU   GNP A   351    14.274 -20.391 -12.235  1.00  0.00          AU  
ATOM   1380 AU   GNP A   351    12.235 -20.391 -14.274  1.00  0.00          AU  
ATOM   1381 AU   GNP A   351    14.274 -18.352 -14.274  1.00  0.00          AU  
ATOM   1382 AU   GNP A   351    14.274 -22.430 -14.274  1.00  0.00          AU  
ATOM   1383 AU   GNP A   352    14.274 -20.391  -8.156  1.00  0.00          AU  
ATOM   1384 AU   GNP A   353    14.274 -20.391   8.156  1.00  0.00          AU  
ATOM   1385 AU   GNP A   353    14.274 -18.352  10.195  1.00  0.00          AU  
ATOM   1386 AU   GNP A   353    12.235 -20.391  10.195  1.00  0.00          AU  
ATOM   1387 AU   GNP A   354    12.235 -22.430  12.235  1.00  0.00          AU  
ATOM   1388 AU   GNP A   354    14.274 -22.430  14.274  1.00  0.00          AU  
ATOM   1389 AU   GNP A   354    14.274 -20.391  12.235  1.00  0.00          AU  
ATOM   1390 AU   GNP A   354    14.274 -18.352  14.274  1.00  0.00          AU  
ATOM   1391 AU   GNP A   354    12.235 -20.391  14.274  1.00  0.00          AU  
ATOM   1392 AU   GNP A   355    12.235 -18.352 -16.313  1.00  0.00          AU  
ATOM   1393 AU   GNP A   355    14.274 -16.313 -16.313  1.00  0.00          AU  
ATOM   1394 AU   GNP A   355    12.235 -16.313 -18.352  1.00  0.00          AU  
ATOM   1395 AU   GNP A   355    14.274 -14.274 -18.352  1.00  0.00          AU  
ATOM   1396 AU   GNP A   355    14.274 -18.352 -18.352  1.00  0.00          AU  
ATOM   1397 AU   GNP A   356    12.235 -18.352  16.313  1.00  0.00          AU  
ATOM   1398 AU   GNP A   356    14.274 -18.352  18.352  1.00  0.00          AU  
ATOM   1399 AU   GNP A   356    14.274 -16.313  16.313  1.00  0.00          AU  
ATOM   1400 AU   GNP A   356    14.274 -14.274  18.352  1.00  0.00          AU  
ATOM   1401 AU   GNP A   356    12.235 -16.313  18.352  1.00  0.00          AU  
ATOM   1402 AU   GNP A   357    12.235 -14.274 -20.391  1.00  0.00          AU  
ATOM   1403 AU   GNP A   357    14.274 -12.235 -20.391  1.00  0.00          AU  
ATOM   1404 AU   GNP A   357    12.235 -12.235 -22.430  1.00  0.00          AU  
ATOM   1405 AU   GNP A   357    14.274 -10.195 -22.430  1.00  0.00          AU  
ATOM   1406 AU   GNP A   357    14.274 -14.274 -22.430  1.00  0.00          AU  
ATOM   1407 AU   GNP A   358    12.235 -14.274  20.391  1.00  0.00          AU  
ATOM   1408 AU   GNP A   358    14.274 -14.274  22.430  1.00  0.00          AU  
ATOM   1409 AU   GNP A   358    14.274 -12.235  20.391  1.00  0.00          AU  
ATOM   1410 AU   GNP A   358    14.274 -10.195  22.430  1.00  0.00          AU  
ATOM   1411 AU   GNP A   358    12.235 -12.235  22.430  1.00  0.00          AU  
ATOM   1412 AU   GNP A   359    12.235 -10.195 -24.469  1.00  0.00          AU  
ATOM   1413 AU   GNP A   359    14.274  -8.156 -24.469  1.00  0.00          AU  
ATOM   1414 AU   GNP A   359    12.235  -8.156 -26.508  1.00  0.00          AU  
ATOM   1415 AU   GNP A   359    14.274  -6.117 -26.508  1.00  0.00          AU  
ATOM   1416 AU   GNP A   359    14.274 -10.195 -26.508  1.00  0.00          AU  
ATOM   1417 AU   GNP A   360    14.274  -8.156 -20.391  1.00  0.00          AU  
ATOM   1418 AU   GNP A   361    14.274  -8.156  20.391  1.00  0.00          AU  
ATOM   1419 AU   GNP A   361    14.274  -6.117  22.430  1.00  0.00          AU  
ATOM   1420 AU   GNP A   361    12.235  -8.156  22.430  1.00  0.00          AU  
ATOM   1421 AU   GNP A   362    12.235 -10.195  24.469  1.00  0.00          AU  
ATOM   1422 AU   GNP A   362    14.274 -10.195  26.508  1.00  0.00          AU  
ATOM   1423 AU   GNP A   362    14.274  -8.156  24.469  1.00  0.00          AU  
ATOM   1424 AU   GNP A   362    14.274  -6.117  26.508  1.00  0.00          AU  
ATOM   1425 AU   GNP A   362    12.235  -8.156  26.508  1.00  0.00          AU  
ATOM   1426 AU   GNP A   363    14.274  -4.078 -24.469  1.00  0.00          AU  
ATOM   1427 AU   GNP A   363    12.235  -4.078 -26.508  1.00  0.00          AU  
ATOM   1428 AU   GNP A   363    14.274  -2.039 -26.508  1.00  0.00          AU  
ATOM   1429 AU   GNP A   364    14.274  -4.078  24.469  1.00  0.00          AU  
ATOM   1430 AU   GNP A   364    14.274  -2.039  26.508  1.00  0.00          AU  
ATOM   1431 AU   GNP A   364    12.235  -4.078  26.508  1.00  0.00          AU  
ATOM   1432 AU   GNP A   365    14.274   0.000 -24.469  1.00  0.00          AU  
ATOM   1433 AU   GNP A   365    12.235   0.000 -26.508  1.00  0.00          AU  
ATOM   1434 AU   GNP A   365    12.235   2.039 -24.469  1.00  0.00          AU  
ATOM   1435 AU   GNP A   365    14.274   2.039 -26.508  1.00  0.00          AU  
ATOM   1436 AU   GNP A   366    14.274   0.000  24.469  1.00  0.00          AU  
ATOM   1437 AU   GNP A   366    14.274   2.039  26.508  1.00  0.00          AU  
ATOM   1438 AU   GNP A   366    12.235   0.000  26.508  1.00  0.00          AU  
ATOM   1439 AU   GNP A   366    12.235   2.039  24.469  1.00  0.00          AU  
ATOM   1440 AU   GNP A   367    14.274   4.078 -24.469  1.00  0.00          AU  
ATOM   1441 AU   GNP A   367    12.235   4.078 -26.508  1.00  0.00          AU  
ATOM   1442 AU   GNP A   367    12.235   6.117 -24.469  1.00  0.00          AU  
ATOM   1443 AU   GNP A   367    14.274   6.117 -26.508  1.00  0.00          AU  
ATOM   1444 AU   GNP A   368    14.274   4.078  24.469  1.00  0.00          AU  
ATOM   1445 AU   GNP A   368    14.274   6.117  26.508  1.00  0.00          AU  
ATOM   1446 AU   GNP A   368    12.235   4.078  26.508  1.00  0.00          AU  
ATOM   1447 AU   GNP A   368    12.235   6.117  24.469  1.00  0.00          AU  
ATOM   1448 AU   GNP A   369    14.274   8.156 -24.469  1.00  0.00          AU  
ATOM   1449 AU   GNP A   369    12.235   8.156 -26.508  1.00  0.00          AU  
ATOM   1450 AU   GNP A   369    12.235  10.195 -24.469  1.00  0.00          AU  
ATOM   1451 AU   GNP A   369    14.274  10.195 -26.508  1.00  0.00          AU  
ATOM   1452 AU   GNP A   370    14.274   8.156 -20.391  1.00  0.00          AU  
ATOM   1453 AU   GNP A   370    14.274  10.195 -18.352  1.00  0.00          AU  
ATOM   1454 AU   GNP A   370    12.235  10.195 -20.391  1.00  0.00          AU  
ATOM   1455 AU   GNP A   371    14.274   8.156  20.391  1.00  0.00          AU  
ATOM   1456 AU   GNP A   371    14.274  10.195  22.430  1.00  0.00          AU  
ATOM   1457 AU   GNP A   371    12.235   8.156  22.430  1.00  0.00          AU  
ATOM   1458 AU   GNP A   371    12.235  10.195  20.391  1.00  0.00          AU  
ATOM   1459 AU   GNP A   371    14.274  10.195  18.352  1.00  0.00          AU  
ATOM   1460 AU   GNP A   372    14.274   8.156  24.469  1.00  0.00          AU  
ATOM   1461 AU   GNP A   372    14.274  10.195  26.508  1.00  0.00          AU  
ATOM   1462 AU   GNP A   372    12.235   8.156  26.508  1.00  0.00          AU  
ATOM   1463 AU   GNP A   372    12.235  10.195  24.469  1.00  0.00          AU  
ATOM   1464 AU   GNP A   373    14.274  12.235 -20.391  1.00  0.00          AU  
ATOM   1465 AU   GNP A   373    14.274  14.274 -18.352  1.00  0.00          AU  
ATOM   1466 AU   GNP A   373    12.235  12.235 -22.430  1.00  0.00          AU  
ATOM   1467 AU   GNP A   373    12.235  14.274 -20.391  1.00  0.00          AU  
ATOM   1468 AU   GNP A   373    14.274  14.274 -22.430  1.00  0.00          AU  
ATOM   1469 AU   GNP A   374    14.274  12.235  20.391  1.00  0.00          AU  
ATOM   1470 AU   GNP A   374    14.274  14.274  22.430  1.00  0.00          AU  
ATOM   1471 AU   GNP A   374    12.235  12.235  22.430  1.00  0.00          AU  
ATOM   1472 AU   GNP A   374    12.235  14.274  20.391  1.00  0.00          AU  
ATOM   1473 AU   GNP A   374    14.274  14.274  18.352  1.00  0.00          AU  
ATOM   1474 AU   GNP A   375    14.274  16.313 -16.313  1.00  0.00          AU  
ATOM   1475 AU   GNP A   375    14.274  18.352 -14.274  1.00  0.00          AU  
ATOM   1476 AU   GNP A   375    12.235  16.313 -18.352  1.00  0.00          AU  
ATOM   1477 AU   GNP A   375    12.235  18.352 -16.313  1.00  0.00          AU  
ATOM   1478 AU   GNP A   375    14.274  18.352 -18.352  1.00  0.00          AU  
ATOM   1479 AU   GNP A   376    14.274  16.313  16.313  1.00  0.00          AU  
ATOM   1480 AU   GNP A   376    14.274  18.352  18.352  1.00  0.00          AU  
ATOM   1481 AU   GNP A   376    12.235  16.313  18.352  1.00  0.00          AU  
ATOM   1482 AU   GNP A   376    12.235  18.352  16.313  1.00  0.00          AU  
ATOM   1483 AU   GNP A   376    14.274  18.352  14.274  1.00  0.00          AU  
ATOM   1484 AU   GNP A   377    14.274  20.391 -12.235  1.00  0.00          AU  
ATOM   1485 AU   GNP A   377    14.274  22.430 -10.195  1.00  0.00          AU  
ATOM   1486 AU   GNP A   377    12.235  20.391 -14.274  1.00  0.00          AU  
ATOM   1487 AU   GNP A   377    12.235  22.430 -12.235  1.00  0.00          AU  
ATOM   1488 AU   GNP A   377    14.274  22.430 -14.274  1.00  0.00          AU  
ATOM   1489 AU   GNP A   378    14.274  20.391  -8.156  1.00  0.00          AU  
ATOM   1490 AU   GNP A   378    14.274  22.430  -6.117  1.00  0.00          AU  
ATOM   1491 AU   GNP A   378    12.235  22.430  -8.156  1.00  0.00          AU  
ATOM   1492 AU   GNP A   379    14.274  18.352  10.195  1.00  0.00          AU  
ATOM   1493 AU   GNP A   379    14.274  20.391   8.156  1.00  0.00          AU  
ATOM   1494 AU   GNP A   379    14.274  22.430  10.195  1.00  0.00          AU  
ATOM   1495 AU   GNP A   379    12.235  20.391  10.195  1.00  0.00          AU  
ATOM   1496 AU   GNP A   379    12.235  22.430   8.156  1.00  0.00          AU  
ATOM   1497 AU   GNP A   379    14.274  22.430   6.117  1.00  0.00          AU  
ATOM   1498 AU   GNP A   380    14.274  20.391  12.235  1.00  0.00          AU  
ATOM   1499 AU   GNP A   380    14.274  22.430  14.274  1.00  0.00          AU  
ATOM   1500 AU   GNP A   380    12.235  20.391  14.274  1.00  0.00          AU  
ATOM   1501 AU   GNP A   380    12.235  22.430  12.235  1.00  0.00          AU  
ATOM   1502 AU   GNP A   381    14.274  24.469  -8.156  1.00  0.00          AU  
ATOM   1503 AU   GNP A   381    14.274  26.508  -6.117  1.00  0.00          AU  
ATOM   1504 AU   GNP A   381    12.235  24.469 -10.195  1.00  0.00          AU  
ATOM   1505 AU   GNP A   381    12.235  26.508  -8.156  1.00  0.00          AU  
ATOM   1506 AU   GNP A   381    14.274  26.508 -10.195  1.00  0.00          AU  
ATOM   1507 AU   GNP A   382    14.274  24.469  -4.078  1.00  0.00          AU  
ATOM   1508 AU   GNP A   382    14.274  26.508  -2.039  1.00  0.00          AU  
ATOM   1509 AU   GNP A   382    12.235  26.508  -4.078  1.00  0.00          AU  
ATOM   1510 AU   GNP A   383    14.274  24.469   0.000  1.00  0.00          AU  
ATOM   1511 AU   GNP A   383    14.274  26.508   2.039  1.00  0.00          AU  
ATOM   1512 AU   GNP A   383    12.235  24.469   2.039  1.00  0.00          AU  
ATOM   1513 AU   GNP A   383    12.235  26.508   0.000  1.00  0.00          AU  
ATOM   1514 AU   GNP A   384    14.274  24.469   4.078  1.00  0.00          AU  
ATOM   1515 AU   GNP A   384    14.274  26.508   6.117  1.00  0.00          AU  
ATOM   1516 AU   GNP A   384    12.235  24.469   6.117  1.00  0.00          AU  
ATOM   1517 AU   GNP A   384    12.235  26.508   4.078  1.00  0.00          AU  
ATOM   1518 AU   GNP A   385    14.274  24.469   8.156  1.00  0.00          AU  
ATOM   1519 AU   GNP A   385    14.274  26.508  10.195  1.00  0.00          AU  
ATOM   1520 AU   GNP A   385    12.235  24.469  10.195  1.00  0.00          AU  
ATOM   1521 AU   GNP A   385    12.235  26.508   8.156  1.00  0.00          AU  
ATOM   1522 AU   GNP A   386    16.313 -22.430  -8.156  1.00  0.00          AU  
ATOM   1523 AU   GNP A   386    18.352 -22.430  -6.117  1.00  0.00          AU  
ATOM   1524 AU   GNP A   386    18.352 -20.391  -8.156  1.00  0.00          AU  
ATOM   1525 AU   GNP A   386    16.313 -20.391 -10.195  1.00  0.00          AU  
ATOM   1526 AU   GNP A   386    18.352 -18.352 -10.195  1.00  0.00          AU  
ATOM   1527 AU   GNP A   386    18.352 -22.430 -10.195  1.00  0.00          AU  
ATOM   1528 AU   GNP A   387    16.313 -22.430  -4.078  1.00  0.00          AU  
ATOM   1529 AU   GNP A   387    18.352 -22.430  -2.039  1.00  0.00          AU  
ATOM   1530 AU   GNP A   387    18.352 -20.391  -4.078  1.00  0.00          AU  
ATOM   1531 AU   GNP A   388    16.313 -22.430   0.000  1.00  0.00          AU  
ATOM   1532 AU   GNP A   388    18.352 -22.430   2.039  1.00  0.00          AU  
ATOM   1533 AU   GNP A   388    18.352 -20.391   0.000  1.00  0.00          AU  
ATOM   1534 AU   GNP A   388    16.313 -20.391   2.039  1.00  0.00          AU  
ATOM   1535 AU   GNP A   389    16.313 -22.430   4.078  1.00  0.00          AU  
ATOM   1536 AU   GNP A   389    18.352 -22.430   6.117  1.00  0.00          AU  
ATOM   1537 AU   GNP A   389    18.352 -20.391   4.078  1.00  0.00          AU  
ATOM   1538 AU   GNP A   389    18.352 -18.352   6.117  1.00  0.00          AU  
ATOM   1539 AU   GNP A   389    16.313 -20.391   6.117  1.00  0.00          AU  
ATOM   1540 AU   GNP A   390    16.313 -22.430   8.156  1.00  0.00          AU  
ATOM   1541 AU   GNP A   390    18.352 -22.430  10.195  1.00  0.00          AU  
ATOM   1542 AU   GNP A   390    18.352 -20.391   8.156  1.00  0.00          AU  
ATOM   1543 AU   GNP A   390    18.352 -18.352  10.195  1.00  0.00          AU  
ATOM   1544 AU   GNP A   390    16.313 -20.391  10.195  1.00  0.00          AU  
ATOM   1545 AU   GNP A   391    16.313 -18.352 -16.313  1.00  0.00          AU  
ATOM   1546 AU   GNP A   391    18.352 -18.352 -14.274  1.00  0.00          AU  
ATOM   1547 AU   GNP A   391    18.352 -16.313 -16.313  1.00  0.00          AU  
ATOM   1548 AU   GNP A   391    16.313 -16.313 -18.352  1.00  0.00          AU  
ATOM   1549 AU   GNP A   391    18.352 -14.274 -18.352  1.00  0.00          AU  
ATOM   1550 AU   GNP A   391    18.352 -18.352 -18.352  1.00  0.00          AU  
ATOM   1551 AU   GNP A   392    16.313 -18.352 -12.235  1.00  0.00          AU  
ATOM   1552 AU   GNP A   392    18.352 -16.313 -12.235  1.00  0.00          AU  
ATOM   1553 AU   GNP A   393    16.313 -18.352  12.235  1.00  0.00          AU  
ATOM   1554 AU   GNP A   393    18.352 -18.352  14.274  1.00  0.00          AU  
ATOM   1555 AU   GNP A   393    18.352 -16.313  12.235  1.00  0.00          AU  
ATOM   1556 AU   GNP A   393    18.352 -14.274  14.274  1.00  0.00          AU  
ATOM   1557 AU   GNP A   393    16.313 -16.313  14.274  1.00  0.00          AU  
ATOM   1558 AU   GNP A   394    16.313 -18.352  16.313  1.00  0.00          AU  
ATOM   1559 AU   GNP A   394    18.352 -18.352  18.352  1.00  0.00          AU  
ATOM   1560 AU   GNP A   394    18.352 -16.313  16.313  1.00  0.00          AU  
ATOM   1561 AU   GNP A   394    18.352 -14.274  18.352  1.00  0.00          AU  
ATOM   1562 AU   GNP A   394    16.313 -16.313  18.352  1.00  0.00          AU  
ATOM   1563 AU   GNP A   395    18.352 -12.235 -16.313  1.00  0.00          AU  
ATOM   1564 AU   GNP A   395    16.313 -12.235 -18.352  1.00  0.00          AU  
ATOM   1565 AU   GNP A   395    18.352 -10.195 -18.352  1.00  0.00          AU  
ATOM   1566 AU   GNP A   396    18.352 -12.235  16.313  1.00  0.00          AU  
ATOM   1567 AU   GNP A   396    18.352 -10.195  18.352  1.00  0.00          AU  
ATOM   1568 AU   GNP A   396    16.313 -12.235  18.352  1.00  0.00          AU  
ATOM   1569 AU   GNP A   397    16.313 -10.195 -20.391  1.00  0.00          AU  
ATOM   1570 AU   GNP A   397    18.352  -8.156 -20.391  1.00  0.00          AU  
ATOM   1571 AU   GNP A   397    16.313  -8.156 -22.430  1.00  0.00          AU  
ATOM   1572 AU   GNP A   397    18.352  -6.117 -22.430  1.00  0.00          AU  
ATOM   1573 AU   GNP A   397    18.352 -10.195 -22.430  1.00  0.00          AU  
ATOM   1574 AU   GNP A   398    16.313 -10.195  20.391  1.00  0.00          AU  
ATOM   1575 AU   GNP A   398    18.352 -10.195  22.430  1.00  0.00          AU  
ATOM   1576 AU   GNP A   398    18.352  -8.156  20.391  1.00  0.00          AU  
ATOM   1577 AU   GNP A   398    18.352  -6.117  22.430  1.00  0.00          AU  
ATOM   1578 AU   GNP A   398    16.313  -8.156  22.430  1.00  0.00          AU  
ATOM   1579 AU   GNP A   399    18.352  -4.078 -20.391  1.00  0.00          AU  
ATOM   1580 AU   GNP A   399    16.313  -4.078 -22.430  1.00  0.00          AU  
ATOM   1581 AU   GNP A   399    18.352  -2.039 -22.430  1.00  0.00          AU  
ATOM   1582 AU   GNP A   400    18.352  -4.078  20.391  1.00  0.00          AU  
ATOM   1583 AU   GNP A   400    18.352  -2.039  22.430  1.00  0.00          AU  
ATOM   1584 AU   GNP A   400    16.313  -4.078  22.430  1.00  0.00          AU  
ATOM   1585 AU   GNP A   401    18.352   0.000 -20.391  1.00  0.00          AU  
ATOM   1586 AU   GNP A   401    16.313   0.000 -22.430  1.00  0.00          AU  
ATOM   1587 AU   GNP A   401    16.313   2.039 -20.391  1.00  0.00          AU  
ATOM   1588 AU   GNP A   401    18.352   2.039 -22.430  1.00  0.00          AU  
ATOM   1589 AU   GNP A   402    18.352   0.000  20.391  1.00  0.00          AU  
ATOM   1590 AU   GNP A   402    18.352   2.039  22.430  1.00  0.00          AU  
ATOM   1591 AU   GNP A   402    16.313   0.000  22.430  1.00  0.00          AU  
ATOM   1592 AU   GNP A   402    16.313   2.039  20.391  1.00  0.00          AU  
ATOM   1593 AU   GNP A   403    18.352   4.078 -20.391  1.00  0.00          AU  
ATOM   1594 AU   GNP A   403    18.352   6.117 -18.352  1.00  0.00          AU  
ATOM   1595 AU   GNP A   403    16.313   4.078 -22.430  1.00  0.00          AU  
ATOM   1596 AU   GNP A   403    16.313   6.117 -20.391  1.00  0.00          AU  
ATOM   1597 AU   GNP A   403    18.352   6.117 -22.430  1.00  0.00          AU  
ATOM   1598 AU   GNP A   404    18.352   4.078  20.391  1.00  0.00          AU  
ATOM   1599 AU   GNP A   404    18.352   6.117  22.430  1.00  0.00          AU  
ATOM   1600 AU   GNP A   404    16.313   4.078  22.430  1.00  0.00          AU  
ATOM   1601 AU   GNP A   404    16.313   6.117  20.391  1.00  0.00          AU  
ATOM   1602 AU   GNP A   404    18.352   6.117  18.352  1.00  0.00          AU  
ATOM   1603 AU   GNP A   405    18.352   8.156 -20.391  1.00  0.00          AU  
ATOM   1604 AU   GNP A   405    18.352  10.195 -18.352  1.00  0.00          AU  
ATOM   1605 AU   GNP A   405    16.313   8.156 -22.430  1.00  0.00          AU  
ATOM   1606 AU   GNP A   405    16.313  10.195 -20.391  1.00  0.00          AU  
ATOM   1607 AU   GNP A   405    18.352  10.195 -22.430  1.00  0.00          AU  
ATOM   1608 AU   GNP A   406    18.352   8.156  20.391  1.00  0.00          AU  
ATOM   1609 AU   GNP A   406    18.352  10.195  22.430  1.00  0.00          AU  
ATOM   1610 AU   GNP A   406    16.313   8.156  22.430  1.00  0.00          AU  
ATOM   1611 AU   GNP A   406    16.313  10.195  20.391  1.00  0.00          AU  
ATOM   1612 AU   GNP A   406    18.352  10.195  18.352  1.00  0.00          AU  
ATOM   1613 AU   GNP A   407    18.352  12.235 -16.313  1.00  0.00          AU  
ATOM   1614 AU   GNP A   407    18.352  14.274 -14.274  1.00  0.00          AU  
ATOM   1615 AU   GNP A   407    16.313  12.235 -18.352  1.00  0.00          AU  
ATOM   1616 AU   GNP A   407    16.313  14.274 -16.313  1.00  0.00          AU  
ATOM   1617 AU   GNP A   407    18.352  14.274 -18.352  1.00  0.00          AU  
ATOM   1618 AU   GNP A   408    18.352  12.235  16.313  1.00  0.00          AU  
ATOM   1619 AU   GNP A   408    18.352  14.274  18.352  1.00  0.00          AU  
ATOM   1620 AU   GNP A   408    16.313  12.235  18.352  1.00  0.00          AU  
ATOM   1621 AU   GNP A   408    16.313  14.274  16.313  1.00  0.00          AU  
ATOM   1622 AU   GNP A   408    18.352  14.274  14.274  1.00  0.00          AU  
ATOM   1623 AU   GNP A   409    18.352  16.313 -16.313  1.00  0.00          AU  
ATOM   1624 AU   GNP A   409    18.352  18.352 -14.274  1.00  0.00          AU  
ATOM   1625 AU   GNP A   409    16.313  16.313 -18.352  1.00  0.00          AU  
ATOM   1626 AU   GNP A   409    16.313  18.352 -16.313  1.00  0.00          AU  
ATOM   1627 AU   GNP A   409    18.352  18.352 -18.352  1.00  0.00          AU  
ATOM   1628 AU   GNP A   410    18.352  16.313 -12.235  1.00  0.00          AU  
ATOM   1629 AU   GNP A   410    18.352  18.352 -10.195  1.00  0.00          AU  
ATOM   1630 AU   GNP A   410    16.313  18.352 -12.235  1.00  0.00          AU  
ATOM   1631 AU   GNP A   411    18.352  16.313  12.235  1.00  0.00          AU  
ATOM   1632 AU   GNP A   411    18.352  18.352  14.274  1.00  0.00          AU  
ATOM   1633 AU   GNP A   411    16.313  16.313  14.274  1.00  0.00          AU  
ATOM   1634 AU   GNP A   411    16.313  18.352  12.235  1.00  0.00          AU  
ATOM   1635 AU   GNP A   411    18.352  18.352  10.195  1.00  0.00          AU  
ATOM   1636 AU   GNP A   412    18.352  16.313  16.313  1.00  0.00          AU  
ATOM   1637 AU   GNP A   412    18.352  18.352  18.352  1.00  0.00          AU  
ATOM   1638 AU   GNP A   412    16.313  16.313  18.352  1.00  0.00          AU  
ATOM   1639 AU   GNP A   412    16.313  18.352  16.313  1.00  0.00          AU  
ATOM   1640 AU   GNP A   413    18.352  20.391  -8.156  1.00  0.00          AU  
ATOM   1641 AU   GNP A   413    18.352  22.430  -6.117  1.00  0.00          AU  
ATOM   1642 AU   GNP A   413    16.313  20.391 -10.195  1.00  0.00          AU  
ATOM   1643 AU   GNP A   413    16.313  22.430  -8.156  1.00  0.00          AU  
ATOM   1644 AU   GNP A   413    18.352  22.430 -10.195  1.00  0.00          AU  
ATOM   1645 AU   GNP A   414    18.352  20.391  -4.078  1.00  0.00          AU  
ATOM   1646 AU   GNP A   414    18.352  22.430  -2.039  1.00  0.00          AU  
ATOM   1647 AU   GNP A   414    16.313  22.430  -4.078  1.00  0.00          AU  
ATOM   1648 AU   GNP A   415    18.352  20.391   0.000  1.00  0.00          AU  
ATOM   1649 AU   GNP A   415    18.352  22.430   2.039  1.00  0.00          AU  
ATOM   1650 AU   GNP A   415    16.313  20.391   2.039  1.00  0.00          AU  
ATOM   1651 AU   GNP A   415    16.313  22.430   0.000  1.00  0.00          AU  
ATOM   1652 AU   GNP A   416    18.352  18.352   6.117  1.00  0.00          AU  
ATOM   1653 AU   GNP A   416    18.352  20.391   4.078  1.00  0.00          AU  
ATOM   1654 AU   GNP A   416    18.352  22.430   6.117  1.00  0.00          AU  
ATOM   1655 AU   GNP A   416    16.313  20.391   6.117  1.00  0.00          AU  
ATOM   1656 AU   GNP A   416    16.313  22.430   4.078  1.00  0.00          AU  
ATOM   1657 AU   GNP A   417    18.352  20.391   8.156  1.00  0.00          AU  
ATOM   1658 AU   GNP A   417    18.352  22.430  10.195  1.00  0.00          AU  
ATOM   1659 AU   GNP A   417    16.313  20.391  10.195  1.00  0.00          AU  
ATOM   1660 AU   GNP A   417    16.313  22.430   8.156  1.00  0.00          AU  
ATOM   1661 AU   GNP A   418    20.391 -18.352  -8.156  1.00  0.00          AU  
ATOM   1662 AU   GNP A   418    22.430 -18.352  -6.117  1.00  0.00          AU  
ATOM   1663 AU   GNP A   418    22.430 -16.313  -8.156  1.00  0.00          AU  
ATOM   1664 AU   GNP A   418    20.391 -16.313 -10.195  1.00  0.00          AU  
ATOM   1665 AU   GNP A   418    22.430 -14.274 -10.195  1.00  0.00          AU  
ATOM   1666 AU   GNP A   418    22.430 -18.352 -10.195  1.00  0.00          AU  
ATOM   1667 AU   GNP A   419    20.391 -18.352  -4.078  1.00  0.00          AU  
ATOM   1668 AU   GNP A   419    22.430 -18.352  -2.039  1.00  0.00          AU  
ATOM   1669 AU   GNP A   419    22.430 -16.313  -4.078  1.00  0.00          AU  
ATOM   1670 AU   GNP A   419    22.430 -14.274  -2.039  1.00  0.00          AU  
ATOM   1671 AU   GNP A   420    20.391 -18.352   0.000  1.00  0.00          AU  
ATOM   1672 AU   GNP A   420    22.430 -18.352   2.039  1.00  0.00          AU  
ATOM   1673 AU   GNP A   420    22.430 -16.313   0.000  1.00  0.00          AU  
ATOM   1674 AU   GNP A   420    22.430 -14.274   2.039  1.00  0.00          AU  
ATOM   1675 AU   GNP A   420    20.391 -16.313   2.039  1.00  0.00          AU  
ATOM   1676 AU   GNP A   421    20.391 -18.352   4.078  1.00  0.00          AU  
ATOM   1677 AU   GNP A   421    22.430 -18.352   6.117  1.00  0.00          AU  
ATOM   1678 AU   GNP A   421    22.430 -16.313   4.078  1.00  0.00          AU  
ATOM   1679 AU   GNP A   421    22.430 -14.274   6.117  1.00  0.00          AU  
ATOM   1680 AU   GNP A   421    20.391 -16.313   6.117  1.00  0.00          AU  
ATOM   1681 AU   GNP A   422    20.391 -18.352   8.156  1.00  0.00          AU  
ATOM   1682 AU   GNP A   422    22.430 -18.352  10.195  1.00  0.00          AU  
ATOM   1683 AU   GNP A   422    22.430 -16.313   8.156  1.00  0.00          AU  
ATOM   1684 AU   GNP A   422    22.430 -14.274  10.195  1.00  0.00          AU  
ATOM   1685 AU   GNP A   422    20.391 -16.313  10.195  1.00  0.00          AU  
ATOM   1686 AU   GNP A   423    20.391 -14.274 -12.235  1.00  0.00          AU  
ATOM   1687 AU   GNP A   423    22.430 -12.235 -12.235  1.00  0.00          AU  
ATOM   1688 AU   GNP A   423    20.391 -12.235 -14.274  1.00  0.00          AU  
ATOM   1689 AU   GNP A   423    22.430 -10.195 -14.274  1.00  0.00          AU  
ATOM   1690 AU   GNP A   423    22.430 -14.274 -14.274  1.00  0.00          AU  
ATOM   1691 AU   GNP A   424    22.430 -12.235  -8.156  1.00  0.00          AU  
ATOM   1692 AU   GNP A   424    22.430 -10.195  -6.117  1.00  0.00          AU  
ATOM   1693 AU   GNP A   425    22.430 -12.235   8.156  1.00  0.00          AU  
ATOM   1694 AU   GNP A   425    22.430 -10.195  10.195  1.00  0.00          AU  
ATOM   1695 AU   GNP A   425    20.391 -12.235  10.195  1.00  0.00          AU  
ATOM   1696 AU   GNP A   425    22.430 -10.195   6.117  1.00  0.00          AU  
ATOM   1697 AU   GNP A   426    20.391 -14.274  12.235  1.00  0.00          AU  
ATOM   1698 AU   GNP A   426    22.430 -14.274  14.274  1.00  0.00          AU  
ATOM   1699 AU   GNP A   426    22.430 -12.235  12.235  1.00  0.00          AU  
ATOM   1700 AU   GNP A   426    22.430 -10.195  14.274  1.00  0.00          AU  
ATOM   1701 AU   GNP A   426    20.391 -12.235  14.274  1.00  0.00          AU  
ATOM   1702 AU   GNP A   427    20.391 -10.195 -16.313  1.00  0.00          AU  
ATOM   1703 AU   GNP A   427    22.430  -8.156 -16.313  1.00  0.00          AU  
ATOM   1704 AU   GNP A   427    20.391  -8.156 -18.352  1.00  0.00          AU  
ATOM   1705 AU   GNP A   427    22.430  -6.117 -18.352  1.00  0.00          AU  
ATOM   1706 AU   GNP A   427    22.430 -10.195 -18.352  1.00  0.00          AU  
ATOM   1707 AU   GNP A   428    22.430  -8.156 -12.235  1.00  0.00          AU  
ATOM   1708 AU   GNP A   428    22.430  -6.117 -10.195  1.00  0.00          AU  
ATOM   1709 AU   GNP A   429    22.430  -8.156  12.235  1.00  0.00          AU  
ATOM   1710 AU   GNP A   429    22.430  -6.117  14.274  1.00  0.00          AU  
ATOM   1711 AU   GNP A   429    20.391  -8.156  14.274  1.00  0.00          AU  
ATOM   1712 AU   GNP A   429    22.430  -6.117  10.195  1.00  0.00          AU  
ATOM   1713 AU   GNP A   430    20.391 -10.195  16.313  1.00  0.00          AU  
ATOM   1714 AU   GNP A   430    22.430 -10.195  18.352  1.00  0.00          AU  
ATOM   1715 AU   GNP A   430    22.430  -8.156  16.313  1.00  0.00          AU  
ATOM   1716 AU   GNP A   430    22.430  -6.117  18.352  1.00  0.00          AU  
ATOM   1717 AU   GNP A   430    20.391  -8.156  18.352  1.00  0.00          AU  
ATOM   1718 AU   GNP A   431    22.430  -4.078 -16.313  1.00  0.00          AU  
ATOM   1719 AU   GNP A   431    22.430  -2.039 -14.274  1.00  0.00          AU  
ATOM   1720 AU   GNP A   431    20.391  -4.078 -18.352  1.00  0.00          AU  
ATOM   1721 AU   GNP A   431    22.430  -2.039 -18.352  1.00  0.00          AU  
ATOM   1722 AU   GNP A   432    22.430  -4.078  16.313  1.00  0.00          AU  
ATOM   1723 AU   GNP A   432    22.430  -2.039  18.352  1.00  0.00          AU  
ATOM   1724 AU   GNP A   432    20.391  -4.078  18.352  1.00  0.00          AU  
ATOM   1725 AU   GNP A   432    22.430  -2.039  14.274  1.00  0.00          AU  
ATOM   1726 AU   GNP A   433    22.430   0.000 -16.313  1.00  0.00          AU  
ATOM   1727 AU   GNP A   433    22.430   2.039 -14.274  1.00  0.00          AU  
ATOM   1728 AU   GNP A   433    20.391   0.000 -18.352  1.00  0.00          AU  
ATOM   1729 AU   GNP A   433    20.391   2.039 -16.313  1.00  0.00          AU  
ATOM   1730 AU   GNP A   433    22.430   2.039 -18.352  1.00  0.00          AU  
ATOM   1731 AU   GNP A   434    22.430   0.000  16.313  1.00  0.00          AU  
ATOM   1732 AU   GNP A   434    22.430   2.039  18.352  1.00  0.00          AU  
ATOM   1733 AU   GNP A   434    20.391   0.000  18.352  1.00  0.00          AU  
ATOM   1734 AU   GNP A   434    20.391   2.039  16.313  1.00  0.00          AU  
ATOM   1735 AU   GNP A   434    22.430   2.039  14.274  1.00  0.00          AU  
ATOM   1736 AU   GNP A   435    22.430   4.078 -16.313  1.00  0.00          AU  
ATOM   1737 AU   GNP A   435    22.430   6.117 -14.274  1.00  0.00          AU  
ATOM   1738 AU   GNP A   435    20.391   4.078 -18.352  1.00  0.00          AU  
ATOM   1739 AU   GNP A   435    20.391   6.117 -16.313  1.00  0.00          AU  
ATOM   1740 AU   GNP A   435    22.430   6.117 -18.352  1.00  0.00          AU  
ATOM   1741 AU   GNP A   436    22.430   4.078  16.313  1.00  0.00          AU  
ATOM   1742 AU   GNP A   436    22.430   6.117  18.352  1.00  0.00          AU  
ATOM   1743 AU   GNP A   436    20.391   4.078  18.352  1.00  0.00          AU  
ATOM   1744 AU   GNP A   436    20.391   6.117  16.313  1.00  0.00          AU  
ATOM   1745 AU   GNP A   436    22.430   6.117  14.274  1.00  0.00          AU  
ATOM   1746 AU   GNP A   437    22.430   8.156 -16.313  1.00  0.00          AU  
ATOM   1747 AU   GNP A   437    22.430  10.195 -14.274  1.00  0.00          AU  
ATOM   1748 AU   GNP A   437    20.391   8.156 -18.352  1.00  0.00          AU  
ATOM   1749 AU   GNP A   437    20.391  10.195 -16.313  1.00  0.00          AU  
ATOM   1750 AU   GNP A   437    22.430  10.195 -18.352  1.00  0.00          AU  
ATOM   1751 AU   GNP A   438    22.430   6.117 -10.195  1.00  0.00          AU  
ATOM   1752 AU   GNP A   438    22.430   8.156 -12.235  1.00  0.00          AU  
ATOM   1753 AU   GNP A   438    22.430  10.195 -10.195  1.00  0.00          AU  
ATOM   1754 AU   GNP A   438    20.391  10.195 -12.235  1.00  0.00          AU  
ATOM   1755 AU   GNP A   439    22.430   8.156  12.235  1.00  0.00          AU  
ATOM   1756 AU   GNP A   439    22.430  10.195  14.274  1.00  0.00          AU  
ATOM   1757 AU   GNP A   439    20.391   8.156  14.274  1.00  0.00          AU  
ATOM   1758 AU   GNP A   439    20.391  10.195  12.235  1.00  0.00          AU  
ATOM   1759 AU   GNP A   439    22.430  10.195  10.195  1.00  0.00          AU  
ATOM   1760 AU   GNP A   439    22.430   6.117  10.195  1.00  0.00          AU  
ATOM   1761 AU   GNP A   440    22.430   8.156  16.313  1.00  0.00          AU  
ATOM   1762 AU   GNP A   440    22.430  10.195  18.352  1.00  0.00          AU  
ATOM   1763 AU   GNP A   440    20.391   8.156  18.352  1.00  0.00          AU  
ATOM   1764 AU   GNP A   440    20.391  10.195  16.313  1.00  0.00          AU  
ATOM   1765 AU   GNP A   441    22.430  12.235 -12.235  1.00  0.00          AU  
ATOM   1766 AU   GNP A   441    22.430  14.274 -10.195  1.00  0.00          AU  
ATOM   1767 AU   GNP A   441    20.391  12.235 -14.274  1.00  0.00          AU  
ATOM   1768 AU   GNP A   441    20.391  14.274 -12.235  1.00  0.00          AU  
ATOM   1769 AU   GNP A   441    22.430  14.274 -14.274  1.00  0.00          AU  
ATOM   1770 AU   GNP A   442    22.430  10.195  -6.117  1.00  0.00          AU  
ATOM   1771 AU   GNP A   442    22.430  12.235  -8.156  1.00  0.00          AU  
ATOM   1772 AU   GNP A   442    22.430  14.274  -6.117  1.00  0.00          AU  
ATOM   1773 AU   GNP A   442    20.391  14.274  -8.156  1.00  0.00          AU  
ATOM   1774 AU   GNP A   443    22.430  12.235   8.156  1.00  0.00          AU  
ATOM   1775 AU   GNP A   443    22.430  14.274  10.195  1.00  0.00          AU  
ATOM   1776 AU   GNP A   443    20.391  12.235  10.195  1.00  0.00          AU  
ATOM   1777 AU   GNP A   443    20.391  14.274   8.156  1.00  0.00          AU  
ATOM   1778 AU   GNP A   443    22.430  14.274   6.117  1.00  0.00          AU  
ATOM   1779 AU   GNP A   443    22.430  10.195   6.117  1.00  0.00          AU  
ATOM   1780 AU   GNP A   444    22.430  12.235  12.235  1.00  0.00          AU  
ATOM   1781 AU   GNP A   444    22.430  14.274  14.274  1.00  0.00          AU  
ATOM   1782 AU   GNP A   444    20.391  12.235  14.274  1.00  0.00          AU  
ATOM   1783 AU   GNP A   444    20.391  14.274  12.235  1.00  0.00          AU  
ATOM   1784 AU   GNP A   445    22.430  16.313  -8.156  1.00  0.00          AU  
ATOM   1785 AU   GNP A   445    22.430  18.352  -6.117  1.00  0.00          AU  
ATOM   1786 AU   GNP A   445    20.391  16.313 -10.195  1.00  0.00          AU  
ATOM   1787 AU   GNP A   445    20.391  18.352  -8.156  1.00  0.00          AU  
ATOM   1788 AU   GNP A   445    22.430  18.352 -10.195  1.00  0.00          AU  
ATOM   1789 AU   GNP A   446    22.430  14.274  -2.039  1.00  0.00          AU  
ATOM   1790 AU   GNP A   446    22.430  16.313  -4.078  1.00  0.00          AU  
ATOM   1791 AU   GNP A   446    22.430  18.352  -2.039  1.00  0.00          AU  
ATOM   1792 AU   GNP A   446    20.391  18.352  -4.078  1.00  0.00          AU  
ATOM   1793 AU   GNP A   447    22.430  14.274   2.039  1.00  0.00          AU  
ATOM   1794 AU   GNP A   447    22.430  16.313   0.000  1.00  0.00          AU  
ATOM   1795 AU   GNP A   447    22.430  18.352   2.039  1.00  0.00          AU  
ATOM   1796 AU   GNP A   447    20.391  16.313   2.039  1.00  0.00          AU  
ATOM   1797 AU   GNP A   447    20.391  18.352   0.000  1.00  0.00          AU  
ATOM   1798 AU   GNP A   448    22.430  16.313   4.078  1.00  0.00          AU  
ATOM   1799 AU   GNP A   448    22.430  18.352   6.117  1.00  0.00          AU  
ATOM   1800 AU   GNP A   448    20.391  16.313   6.117  1.00  0.00          AU  
ATOM   1801 AU   GNP A   448    20.391  18.352   4.078  1.00  0.00          AU  
ATOM   1802 AU   GNP A   449    22.430  16.313   8.156  1.00  0.00          AU  
ATOM   1803 AU   GNP A   449    22.430  18.352  10.195  1.00  0.00          AU  
ATOM   1804 AU   GNP A   449    20.391  16.313  10.195  1.00  0.00          AU  
ATOM   1805 AU   GNP A   449    20.391  18.352   8.156  1.00  0.00          AU  
ATOM   1806 AU   GNP A   450    24.469 -14.274  -8.156  1.00  0.00          AU  
ATOM   1807 AU   GNP A   450    26.508 -14.274  -6.117  1.00  0.00          AU  
ATOM   1808 AU   GNP A   450    26.508 -12.235  -8.156  1.00  0.00          AU  
ATOM   1809 AU   GNP A   450    26.508 -10.195  -6.117  1.00  0.00          AU  
ATOM   1810 AU   GNP A   450    24.469 -12.235 -10.195  1.00  0.00          AU  
ATOM   1811 AU   GNP A   450    26.508 -10.195 -10.195  1.00  0.00          AU  
ATOM   1812 AU   GNP A   450    26.508 -14.274 -10.195  1.00  0.00          AU  
ATOM   1813 AU   GNP A   451    24.469 -14.274  -4.078  1.00  0.00          AU  
ATOM   1814 AU   GNP A   451    26.508 -14.274  -2.039  1.00  0.00          AU  
ATOM   1815 AU   GNP A   451    26.508 -12.235  -4.078  1.00  0.00          AU  
ATOM   1816 AU   GNP A   451    26.508 -10.195  -2.039  1.00  0.00          AU  
ATOM   1817 AU   GNP A   452    24.469 -14.274   0.000  1.00  0.00          AU  
ATOM   1818 AU   GNP A   452    26.508 -14.274   2.039  1.00  0.00          AU  
ATOM   1819 AU   GNP A   452    26.508 -12.235   0.000  1.00  0.00          AU  
ATOM   1820 AU   GNP A   452    26.508 -10.195   2.039  1.00  0.00          AU  
ATOM   1821 AU   GNP A   452    24.469 -12.235   2.039  1.00  0.00          AU  
ATOM   1822 AU   GNP A   453    24.469 -14.274   4.078  1.00  0.00          AU  
ATOM   1823 AU   GNP A   453    26.508 -14.274   6.117  1.00  0.00          AU  
ATOM   1824 AU   GNP A   453    26.508 -12.235   4.078  1.00  0.00          AU  
ATOM   1825 AU   GNP A   453    26.508 -10.195   6.117  1.00  0.00          AU  
ATOM   1826 AU   GNP A   453    24.469 -12.235   6.117  1.00  0.00          AU  
ATOM   1827 AU   GNP A   454    24.469 -14.274   8.156  1.00  0.00          AU  
ATOM   1828 AU   GNP A   454    26.508 -14.274  10.195  1.00  0.00          AU  
ATOM   1829 AU   GNP A   454    26.508 -12.235   8.156  1.00  0.00          AU  
ATOM   1830 AU   GNP A   454    26.508 -10.195  10.195  1.00  0.00          AU  
ATOM   1831 AU   GNP A   454    24.469 -12.235  10.195  1.00  0.00          AU  
ATOM   1832 AU   GNP A   455    24.469 -10.195 -12.235  1.00  0.00          AU  
ATOM   1833 AU   GNP A   455    26.508  -8.156 -12.235  1.00  0.00          AU  
ATOM   1834 AU   GNP A   455    26.508  -6.117 -10.195  1.00  0.00          AU  
ATOM   1835 AU   GNP A   455    24.469  -8.156 -14.274  1.00  0.00          AU  
ATOM   1836 AU   GNP A   455    26.508  -6.117 -14.274  1.00  0.00          AU  
ATOM   1837 AU   GNP A   455    26.508 -10.195 -14.274  1.00  0.00          AU  
ATOM   1838 AU   GNP A   456    26.508  -8.156  -8.156  1.00  0.00          AU  
ATOM   1839 AU   GNP A   456    26.508  -6.117  -6.117  1.00  0.00          AU  
ATOM   1840 AU   GNP A   457    26.508  -8.156  -4.078  1.00  0.00          AU  
ATOM   1841 AU   GNP A   457    26.508  -6.117  -2.039  1.00  0.00          AU  
ATOM   1842 AU   GNP A   458    26.508  -8.156   0.000  1.00  0.00          AU  
ATOM   1843 AU   GNP A   458    26.508  -6.117   2.039  1.00  0.00          AU  
ATOM   1844 AU   GNP A   458    24.469  -8.156   2.039  1.00  0.00          AU  
ATOM   1845 AU   GNP A   459    26.508  -8.156   4.078  1.00  0.00          AU  
ATOM   1846 AU   GNP A   459    26.508  -6.117   6.117  1.00  0.00          AU  
ATOM   1847 AU   GNP A   459    24.469  -8.156   6.117  1.00  0.00          AU  
ATOM   1848 AU   GNP A   460    26.508  -8.156   8.156  1.00  0.00          AU  
ATOM   1849 AU   GNP A   460    26.508  -6.117  10.195  1.00  0.00          AU  
ATOM   1850 AU   GNP A   460    24.469  -8.156  10.195  1.00  0.00          AU  
ATOM   1851 AU   GNP A   461    24.469 -10.195  12.235  1.00  0.00          AU  
ATOM   1852 AU   GNP A   461    26.508 -10.195  14.274  1.00  0.00          AU  
ATOM   1853 AU   GNP A   461    26.508  -8.156  12.235  1.00  0.00          AU  
ATOM   1854 AU   GNP A   461    26.508  -6.117  14.274  1.00  0.00          AU  
ATOM   1855 AU   GNP A   461    24.469  -8.156  14.274  1.00  0.00          AU  
ATOM   1856 AU   GNP A   462    26.508  -4.078 -12.235  1.00  0.00          AU  
ATOM   1857 AU   GNP A   462    26.508  -2.039 -10.195  1.00  0.00          AU  
ATOM   1858 AU   GNP A   462    24.469  -4.078 -14.274  1.00  0.00          AU  
ATOM   1859 AU   GNP A   462    26.508  -2.039 -14.274  1.00  0.00          AU  
ATOM   1860 AU   GNP A   463    26.508  -4.078  -8.156  1.00  0.00          AU  
ATOM   1861 AU   GNP A   463    26.508  -2.039  -6.117  1.00  0.00          AU  
ATOM   1862 AU   GNP A   464    26.508  -4.078  -4.078  1.00  0.00          AU  
ATOM   1863 AU   GNP A   464    26.508  -2.039  -2.039  1.00  0.00          AU  
ATOM   1864 AU   GNP A   465    26.508  -4.078   0.000  1.00  0.00          AU  
ATOM   1865 AU   GNP A   465    26.508  -2.039   2.039  1.00  0.00          AU  
ATOM   1866 AU   GNP A   465    24.469  -4.078   2.039  1.00  0.00          AU  
ATOM   1867 AU   GNP A   466    26.508  -4.078   4.078  1.00  0.00          AU  
ATOM   1868 AU   GNP A   466    26.508  -2.039   6.117  1.00  0.00          AU  
ATOM   1869 AU   GNP A   466    24.469  -4.078   6.117  1.00  0.00          AU  
ATOM   1870 AU   GNP A   467    26.508  -4.078   8.156  1.00  0.00          AU  
ATOM   1871 AU   GNP A   467    26.508  -2.039  10.195  1.00  0.00          AU  
ATOM   1872 AU   GNP A   467    24.469  -4.078  10.195  1.00  0.00          AU  
ATOM   1873 AU   GNP A   468    26.508  -4.078  12.235  1.00  0.00          AU  
ATOM   1874 AU   GNP A   468    26.508  -2.039  14.274  1.00  0.00          AU  
ATOM   1875 AU   GNP A   468    24.469  -4.078  14.274  1.00  0.00          AU  
ATOM   1876 AU   GNP A   469    26.508   0.000 -12.235  1.00  0.00          AU  
ATOM   1877 AU   GNP A   469    26.508   2.039 -10.195  1.00  0.00          AU  
ATOM   1878 AU   GNP A   469    24.469   0.000 -14.274  1.00  0.00          AU  
ATOM   1879 AU   GNP A   469    24.469   2.039 -12.235  1.00  0.00          AU  
ATOM   1880 AU   GNP A   469    26.508   2.039 -14.274  1.00  0.00          AU  
ATOM   1881 AU   GNP A   470    26.508   0.000  -8.156  1.00  0.00          AU  
ATOM   1882 AU   GNP A   470    26.508   2.039  -6.117  1.00  0.00          AU  
ATOM   1883 AU   GNP A   470    24.469   2.039  -8.156  1.00  0.00          AU  
ATOM   1884 AU   GNP A   471    26.508   0.000  -4.078  1.00  0.00          AU  
ATOM   1885 AU   GNP A   471    26.508   2.039  -2.039  1.00  0.00          AU  
ATOM   1886 AU   GNP A   471    24.469   2.039  -4.078  1.00  0.00          AU  
ATOM   1887 AU   GNP A   472    26.508   0.000   4.078  1.00  0.00          AU  
ATOM   1888 AU   GNP A   472    26.508   2.039   6.117  1.00  0.00          AU  
ATOM   1889 AU   GNP A   472    24.469   0.000   6.117  1.00  0.00          AU  
ATOM   1890 AU   GNP A   472    24.469   2.039   4.078  1.00  0.00          AU  
ATOM   1891 AU   GNP A   472    26.508   2.039   2.039  1.00  0.00          AU  
ATOM   1892 AU   GNP A   473    26.508   0.000   8.156  1.00  0.00          AU  
ATOM   1893 AU   GNP A   473    26.508   2.039  10.195  1.00  0.00          AU  
ATOM   1894 AU   GNP A   473    24.469   0.000  10.195  1.00  0.00          AU  
ATOM   1895 AU   GNP A   473    24.469   2.039   8.156  1.00  0.00          AU  
ATOM   1896 AU   GNP A   474    26.508   0.000  12.235  1.00  0.00          AU  
ATOM   1897 AU   GNP A   474    26.508   2.039  14.274  1.00  0.00          AU  
ATOM   1898 AU   GNP A   474    24.469   0.000  14.274  1.00  0.00          AU  
ATOM   1899 AU   GNP A   474    24.469   2.039  12.235  1.00  0.00          AU  
ATOM   1900 AU   GNP A   475    26.508   4.078 -12.235  1.00  0.00          AU  
ATOM   1901 AU   GNP A   475    26.508   6.117 -10.195  1.00  0.00          AU  
ATOM   1902 AU   GNP A   475    24.469   4.078 -14.274  1.00  0.00          AU  
ATOM   1903 AU   GNP A   475    24.469   6.117 -12.235  1.00  0.00          AU  
ATOM   1904 AU   GNP A   475    26.508   6.117 -14.274  1.00  0.00          AU  
ATOM   1905 AU   GNP A   476    26.508   4.078  -8.156  1.00  0.00          AU  
ATOM   1906 AU   GNP A   476    26.508   6.117  -6.117  1.00  0.00          AU  
ATOM   1907 AU   GNP A   476    24.469   6.117  -8.156  1.00  0.00          AU  
ATOM   1908 AU   GNP A   477    26.508   4.078  -4.078  1.00  0.00          AU  
ATOM   1909 AU   GNP A   477    26.508   6.117  -2.039  1.00  0.00          AU  
ATOM   1910 AU   GNP A   477    24.469   6.117  -4.078  1.00  0.00          AU  
ATOM   1911 AU   GNP A   478    26.508   4.078   0.000  1.00  0.00          AU  
ATOM   1912 AU   GNP A   478    26.508   6.117   2.039  1.00  0.00          AU  
ATOM   1913 AU   GNP A   478    24.469   4.078   2.039  1.00  0.00          AU  
ATOM   1914 AU   GNP A   478    24.469   6.117   0.000  1.00  0.00          AU  
ATOM   1915 AU   GNP A   479    26.508   4.078   4.078  1.00  0.00          AU  
ATOM   1916 AU   GNP A   479    26.508   6.117   6.117  1.00  0.00          AU  
ATOM   1917 AU   GNP A   479    24.469   4.078   6.117  1.00  0.00          AU  
ATOM   1918 AU   GNP A   479    24.469   6.117   4.078  1.00  0.00          AU  
ATOM   1919 AU   GNP A   480    26.508   4.078   8.156  1.00  0.00          AU  
ATOM   1920 AU   GNP A   480    26.508   6.117  10.195  1.00  0.00          AU  
ATOM   1921 AU   GNP A   480    24.469   4.078  10.195  1.00  0.00          AU  
ATOM   1922 AU   GNP A   480    24.469   6.117   8.156  1.00  0.00          AU  
ATOM   1923 AU   GNP A   481    26.508   4.078  12.235  1.00  0.00          AU  
ATOM   1924 AU   GNP A   481    26.508   6.117  14.274  1.00  0.00          AU  
ATOM   1925 AU   GNP A   481    24.469   4.078  14.274  1.00  0.00          AU  
ATOM   1926 AU   GNP A   481    24.469   6.117  12.235  1.00  0.00          AU  
ATOM   1927 AU   GNP A   482    26.508   8.156 -12.235  1.00  0.00          AU  
ATOM   1928 AU   GNP A   482    26.508  10.195 -10.195  1.00  0.00          AU  
ATOM   1929 AU   GNP A   482    24.469   8.156 -14.274  1.00  0.00          AU  
ATOM   1930 AU   GNP A   482    24.469  10.195 -12.235  1.00  0.00          AU  
ATOM   1931 AU   GNP A   482    26.508  10.195 -14.274  1.00  0.00          AU  
ATOM   1932 AU   GNP A   483    26.508   8.156  -8.156  1.00  0.00          AU  
ATOM   1933 AU   GNP A   483    26.508  10.195  -6.117  1.00  0.00          AU  
ATOM   1934 AU   GNP A   483    24.469  10.195  -8.156  1.00  0.00          AU  
ATOM   1935 AU   GNP A   484    26.508   8.156  -4.078  1.00  0.00          AU  
ATOM   1936 AU   GNP A   484    26.508  10.195  -2.039  1.00  0.00          AU  
ATOM   1937 AU   GNP A   484    24.469  10.195  -4.078  1.00  0.00          AU  
ATOM   1938 AU   GNP A   485    26.508   8.156   0.000  1.00  0.00          AU  
ATOM   1939 AU   GNP A   485    26.508  10.195   2.039  1.00  0.00          AU  
ATOM   1940 AU   GNP A   485    24.469   8.156   2.039  1.00  0.00          AU  
ATOM   1941 AU   GNP A   485    24.469  10.195   0.000  1.00  0.00          AU  
ATOM   1942 AU   GNP A   486    26.508   8.156   4.078  1.00  0.00          AU  
ATOM   1943 AU   GNP A   486    26.508  10.195   6.117  1.00  0.00          AU  
ATOM   1944 AU   GNP A   486    24.469   8.156   6.117  1.00  0.00          AU  
ATOM   1945 AU   GNP A   486    24.469  10.195   4.078  1.00  0.00          AU  
ATOM   1946 AU   GNP A   487    26.508   8.156   8.156  1.00  0.00          AU  
ATOM   1947 AU   GNP A   487    26.508  10.195  10.195  1.00  0.00          AU  
ATOM   1948 AU   GNP A   487    24.469   8.156  10.195  1.00  0.00          AU  
ATOM   1949 AU   GNP A   487    24.469  10.195   8.156  1.00  0.00          AU  
ATOM   1950 AU   GNP A   488    26.508   8.156  12.235  1.00  0.00          AU  
ATOM   1951 AU   GNP A   488    26.508  10.195  14.274  1.00  0.00          AU  
ATOM   1952 AU   GNP A   488    24.469   8.156  14.274  1.00  0.00          AU  
ATOM   1953 AU   GNP A   488    24.469  10.195  12.235  1.00  0.00          AU  
ATOM   1954 AU   GNP A   489    26.508  12.235  -8.156  1.00  0.00          AU  
ATOM   1955 AU   GNP A   489    26.508  14.274  -6.117  1.00  0.00          AU  
ATOM   1956 AU   GNP A   489    24.469  12.235 -10.195  1.00  0.00          AU  
ATOM   1957 AU   GNP A   489    24.469  14.274  -8.156  1.00  0.00          AU  
ATOM   1958 AU   GNP A   489    26.508  14.274 -10.195  1.00  0.00          AU  
ATOM   1959 AU   GNP A   490    26.508  12.235  -4.078  1.00  0.00          AU  
ATOM   1960 AU   GNP A   490    26.508  14.274  -2.039  1.00  0.00          AU  
ATOM   1961 AU   GNP A   490    24.469  14.274  -4.078  1.00  0.00          AU  
ATOM   1962 AU   GNP A   491    26.508  12.235   0.000  1.00  0.00          AU  
ATOM   1963 AU   GNP A   491    26.508  14.274   2.039  1.00  0.00          AU  
ATOM   1964 AU   GNP A   491    24.469  12.235   2.039  1.00  0.00          AU  
ATOM   1965 AU   GNP A   491    24.469  14.274   0.000  1.00  0.00          AU  
ATOM   1966 AU   GNP A   492    26.508  12.235   4.078  1.00  0.00          AU  
ATOM   1967 AU   GNP A   492    26.508  14.274   6.117  1.00  0.00          AU  
ATOM   1968 AU   GNP A   492    24.469  12.235   6.117  1.00  0.00          AU  
ATOM   1969 AU   GNP A   492    24.469  14.274   4.078  1.00  0.00          AU  
ATOM   1970 AU   GNP A   493    26.508  12.235   8.156  1.00  0.00          AU  
ATOM   1971 AU   GNP A   493    26.508  14.274  10.195  1.00  0.00          AU  
ATOM   1972 AU   GNP A   493    24.469  12.235  10.195  1.00  0.00          AU  
ATOM   1973 AU   GNP A   493    24.469  14.274   8.156  1.00  0.00          AU  
ATOM   1974 AU   GNP A   494    28.547  -2.039   0.000  1.00  0.00          AU  
ATOM   1975 AU   GNP A   494    30.586  -2.039   2.039  1.00  0.00          AU  
ATOM   1976 AU   GNP A   494    30.586   0.000   0.000  1.00  0.00          AU  
ATOM   1977 AU   GNP A   494    30.586   2.039   2.039  1.00  0.00          AU  
ATOM   1978 AU   GNP A   494    28.547   0.000   2.039  1.00  0.00          AU  
ATOM   1979 AU   GNP A   494    28.547   0.000  -2.039  1.00  0.00          AU  
ATOM   1980 AU   GNP A   494    28.547   2.039   0.000  1.00  0.00          AU  
ATOM   1981 AU   GNP A   494    30.586   2.039  -2.039  1.00  0.00          AU  
ATOM   1982 AU   GNP A   494    30.586  -2.039  -2.039  1.00  0.00          AU  
ATOM   1983  N   GNP B334       12.997  28.796 -18.072  1.00  0.00           N  
ATOM   1984  C   GNP B334       12.592  28.100 -19.118  1.00  0.00           C  
ATOM   1985  C   GNP B334       12.173  26.651 -18.909  1.00  0.00           C  
ATOM   1986  C   GNP B334       10.782  26.531 -18.265  1.00  0.00           C  
ATOM   1987  C   GNP B334       10.398  25.059 -18.062  1.00  0.00           C  
ATOM   1988  C   GNP B334        9.009  24.951 -17.412  1.00  0.00           C  
ATOM   1989  C   GNP B334        8.572  23.491 -17.211  1.00  0.00           C  
ATOM   1990  S   GNP B334        9.590  22.769 -15.885  1.00  0.00           S  
ATOM   1991  S   GNP B334        8.121  21.507 -15.108  1.00  0.00           S  
ATOM   1992  C   GNP B334        6.809  21.928 -16.298  1.00  0.00           C  
ATOM   1993  C   GNP B334        7.128  23.377 -16.696  1.00  0.00           C  
ATOM   1994  O   GNP B334       12.546  28.627 -20.215  1.00  0.00           O  
ATOM   1995  N   GNP B421       28.877 -24.284  15.829  1.00  0.00           N  
ATOM   1996  C   GNP B421       28.889 -24.785  14.608  1.00  0.00           C  
ATOM   1997  C   GNP B421       27.786 -24.372  13.643  1.00  0.00           C  
ATOM   1998  C   GNP B421       27.997 -22.954  13.086  1.00  0.00           C  
ATOM   1999  C   GNP B421       26.864 -22.570  12.125  1.00  0.00           C  
ATOM   2000  C   GNP B421       27.081 -21.149  11.579  1.00  0.00           C  
ATOM   2001  C   GNP B421       25.980 -20.730  10.592  1.00  0.00           C  
ATOM   2002  S   GNP B421       24.442 -20.466  11.532  1.00  0.00           S  
ATOM   2003  S   GNP B421       23.694 -18.918  10.348  1.00  0.00           S  
ATOM   2004  C   GNP B421       25.050 -18.887   9.134  1.00  0.00           C  
ATOM   2005  C   GNP B421       26.269 -19.371   9.934  1.00  0.00           C  
ATOM   2006  O   GNP B421       29.778 -25.547  14.274  1.00  0.00           O  
ATOM   2007  N   GNP B181      -10.913  23.037  29.276  1.00  0.00           N  
ATOM   2008  C   GNP B181      -10.340  23.965  28.534  1.00  0.00           C  
ATOM   2009  C   GNP B181       -9.511  23.526  27.334  1.00  0.00           C  
ATOM   2010  C   GNP B181      -10.385  23.087  26.147  1.00  0.00           C  
ATOM   2011  C   GNP B181       -9.516  22.644  24.962  1.00  0.00           C  
ATOM   2012  C   GNP B181      -10.400  22.201  23.785  1.00  0.00           C  
ATOM   2013  C   GNP B181       -9.571  21.771  22.564  1.00  0.00           C  
ATOM   2014  S   GNP B181       -8.763  20.186  22.955  1.00  0.00           S  
ATOM   2015  S   GNP B181       -8.829  19.395  21.025  1.00  0.00           S  
ATOM   2016  C   GNP B181       -9.608  20.829  20.219  1.00  0.00           C  
ATOM   2017  C   GNP B181      -10.447  21.467  21.338  1.00  0.00           C  
ATOM   2018  O   GNP B181      -10.495  25.142  28.807  1.00  0.00           O  
ATOM   2019  N   GNP B312       16.301 -20.246 -24.315  1.00  0.00           N  
ATOM   2020  C   GNP B312       15.059 -20.577 -24.612  1.00  0.00           C  
ATOM   2021  C   GNP B312       13.945 -20.148 -23.666  1.00  0.00           C  
ATOM   2022  C   GNP B312       13.603 -18.655 -23.803  1.00  0.00           C  
ATOM   2023  C   GNP B312       12.485 -18.259 -22.829  1.00  0.00           C  
ATOM   2024  C   GNP B312       12.155 -16.764 -22.970  1.00  0.00           C  
ATOM   2025  C   GNP B312       11.022 -16.327 -22.028  1.00  0.00           C  
ATOM   2026  S   GNP B312       11.661 -16.341 -20.323  1.00  0.00           S  
ATOM   2027  S   GNP B312       10.532 -14.730 -19.625  1.00  0.00           S  
ATOM   2028  C   GNP B312        9.622 -14.406 -21.168  1.00  0.00           C  
ATOM   2029  C   GNP B312       10.590 -14.871 -22.268  1.00  0.00           C  
ATOM   2030  O   GNP B312       14.825 -21.197 -25.634  1.00  0.00           O  
ATOM   2031  N   GNP B122      -17.559  -8.018 -32.130  1.00  0.00           N  
ATOM   2032  C   GNP B122      -18.292  -8.778 -31.338  1.00  0.00           C  
ATOM   2033  C   GNP B122      -17.822  -9.001 -29.907  1.00  0.00           C  
ATOM   2034  C   GNP B122      -18.079  -7.780 -29.009  1.00  0.00           C  
ATOM   2035  C   GNP B122      -17.586  -8.039 -27.579  1.00  0.00           C  
ATOM   2036  C   GNP B122      -17.841  -6.810 -26.691  1.00  0.00           C  
ATOM   2037  C   GNP B122      -17.384  -7.033 -25.241  1.00  0.00           C  
ATOM   2038  S   GNP B122      -15.563  -7.056 -25.216  1.00  0.00           S  
ATOM   2039  S   GNP B122      -15.333  -6.185 -23.334  1.00  0.00           S  
ATOM   2040  C   GNP B122      -17.103  -6.021 -22.943  1.00  0.00           C  
ATOM   2041  C   GNP B122      -17.769  -5.865 -24.319  1.00  0.00           C  
ATOM   2042  O   GNP B122      -19.327  -9.267 -31.755  1.00  0.00           O  
ATOM   2043  N   GNP B333       13.081  20.590  29.440  1.00  0.00           N  
ATOM   2044  C   GNP B333       13.971  20.982  28.547  1.00  0.00           C  
ATOM   2045  C   GNP B333       14.038  20.246  27.216  1.00  0.00           C  
ATOM   2046  C   GNP B333       12.888  20.636  26.272  1.00  0.00           C  
ATOM   2047  C   GNP B333       12.984  19.868  24.947  1.00  0.00           C  
ATOM   2048  C   GNP B333       11.827  20.260  24.014  1.00  0.00           C  
ATOM   2049  C   GNP B333       11.896  19.532  22.662  1.00  0.00           C  
ATOM   2050  S   GNP B333       11.487  17.779  22.938  1.00  0.00           S  
ATOM   2051  S   GNP B333       10.536  17.458  21.108  1.00  0.00           S  
ATOM   2052  C   GNP B333       10.784  19.128  20.429  1.00  0.00           C  
ATOM   2053  C   GNP B333       10.827  20.028  21.674  1.00  0.00           C  
ATOM   2054  O   GNP B333       14.702  21.925  28.793  1.00  0.00           O  
ATOM   2055  N   GNP B28       -35.830  10.755  -2.344  1.00  0.00           N  
ATOM   2056  C   GNP B28       -35.904   9.727  -3.169  1.00  0.00           C  
ATOM   2057  C   GNP B28       -34.609   9.064  -3.620  1.00  0.00           C  
ATOM   2058  C   GNP B28       -33.996   8.172  -2.528  1.00  0.00           C  
ATOM   2059  C   GNP B28       -32.691   7.529  -3.016  1.00  0.00           C  
ATOM   2060  C   GNP B28       -32.083   6.645  -1.916  1.00  0.00           C  
ATOM   2061  C   GNP B28       -30.784   5.960  -2.369  1.00  0.00           C  
ATOM   2062  S   GNP B28       -29.484   7.230  -2.496  1.00  0.00           S  
ATOM   2063  S   GNP B28       -27.893   6.011  -1.918  1.00  0.00           S  
ATOM   2064  C   GNP B28       -28.847   4.474  -1.714  1.00  0.00           C  
ATOM   2065  C   GNP B28       -30.251   4.964  -1.326  1.00  0.00           C  
ATOM   2066  O   GNP B28       -36.992   9.321  -3.535  1.00  0.00           O  
ATOM   2067  N   GNP B313        6.071 -19.302  31.552  1.00  0.00           N  
ATOM   2068  C   GNP B313        6.969 -19.911  30.801  1.00  0.00           C  
ATOM   2069  C   GNP B313        6.961 -19.648  29.301  1.00  0.00           C  
ATOM   2070  C   GNP B313        7.558 -18.278  28.943  1.00  0.00           C  
ATOM   2071  C   GNP B313        7.525 -18.046  27.426  1.00  0.00           C  
ATOM   2072  C   GNP B313        8.118 -16.671  27.080  1.00  0.00           C  
ATOM   2073  C   GNP B313        8.127 -16.404  25.566  1.00  0.00           C  
ATOM   2074  S   GNP B313        6.408 -16.143  25.024  1.00  0.00           S  
ATOM   2075  S   GNP B313        6.833 -14.753  23.526  1.00  0.00           S  
ATOM   2076  C   GNP B313        8.642 -14.756  23.721  1.00  0.00           C  
ATOM   2077  C   GNP B313        8.850 -15.097  25.205  1.00  0.00           C  
ATOM   2078  O   GNP B313        7.790 -20.649  31.316  1.00  0.00           O  
ATOM   2079  N   GNP B444       30.908  24.293 -11.345  1.00  0.00           N  
ATOM   2080  C   GNP B444       30.657  23.777 -12.534  1.00  0.00           C  
ATOM   2081  C   GNP B444       29.706  22.590 -12.624  1.00  0.00           C  
ATOM   2082  C   GNP B444       28.234  23.007 -12.470  1.00  0.00           C  
ATOM   2083  C   GNP B444       27.309  21.786 -12.558  1.00  0.00           C  
ATOM   2084  C   GNP B444       25.840  22.211 -12.396  1.00  0.00           C  
ATOM   2085  C   GNP B444       24.873  21.022 -12.501  1.00  0.00           C  
ATOM   2086  S   GNP B444       25.063  19.999 -11.006  1.00  0.00           S  
ATOM   2087  S   GNP B444       23.073  19.386 -10.874  1.00  0.00           S  
ATOM   2088  C   GNP B444       22.474  20.240 -12.365  1.00  0.00           C  
ATOM   2089  C   GNP B444       23.400  21.461 -12.485  1.00  0.00           C  
ATOM   2090  O   GNP B444       31.169  24.263 -13.526  1.00  0.00           O  
ATOM   2091  N   GNP B136      -17.865  21.349 -25.101  1.00  0.00           N  
ATOM   2092  C   GNP B136      -18.296  20.178 -25.531  1.00  0.00           C  
ATOM   2093  C   GNP B136      -17.650  18.916 -24.974  1.00  0.00           C  
ATOM   2094  C   GNP B136      -18.128  18.593 -23.549  1.00  0.00           C  
ATOM   2095  C   GNP B136      -17.450  17.322 -23.020  1.00  0.00           C  
ATOM   2096  C   GNP B136      -17.930  17.012 -21.592  1.00  0.00           C  
ATOM   2097  C   GNP B136      -17.294  15.731 -21.029  1.00  0.00           C  
ATOM   2098  S   GNP B136      -15.535  16.068 -20.695  1.00  0.00           S  
ATOM   2099  S   GNP B136      -15.360  14.827 -19.027  1.00  0.00           S  
ATOM   2100  C   GNP B136      -17.067  14.194 -19.037  1.00  0.00           C  
ATOM   2101  C   GNP B136      -17.878  15.338 -19.663  1.00  0.00           C  
ATOM   2102  O   GNP B136      -19.204  20.127 -26.341  1.00  0.00           O  
ATOM   2103  N   GNP B161      -13.308 -21.151  30.082  1.00  0.00           N  
ATOM   2104  C   GNP B161      -12.350 -21.976  29.704  1.00  0.00           C  
ATOM   2105  C   GNP B161      -11.653 -21.720  28.375  1.00  0.00           C  
ATOM   2106  C   GNP B161      -10.649 -20.558  28.454  1.00  0.00           C  
ATOM   2107  C   GNP B161       -9.974 -20.325  27.096  1.00  0.00           C  
ATOM   2108  C   GNP B161       -8.978 -19.157  27.184  1.00  0.00           C  
ATOM   2109  C   GNP B161       -8.259 -18.902  25.850  1.00  0.00           C  
ATOM   2110  S   GNP B161       -9.462 -18.193  24.681  1.00  0.00           S  
ATOM   2111  S   GNP B161       -8.117 -16.965  23.661  1.00  0.00           S  
ATOM   2112  C   GNP B161       -6.624 -17.450  24.583  1.00  0.00           C  
ATOM   2113  C   GNP B161       -7.160 -17.834  25.971  1.00  0.00           C  
ATOM   2114  O   GNP B161      -12.033 -22.906  30.424  1.00  0.00           O  
ATOM   2115  N   GNP B39       -33.925  13.018  21.021  1.00  0.00           N  
ATOM   2116  C   GNP B39       -34.093  13.775  19.952  1.00  0.00           C  
ATOM   2117  C   GNP B39       -32.960  13.860  18.937  1.00  0.00           C  
ATOM   2118  C   GNP B39       -32.865  12.602  18.059  1.00  0.00           C  
ATOM   2119  C   GNP B39       -31.709  12.721  17.056  1.00  0.00           C  
ATOM   2120  C   GNP B39       -31.618  11.457  16.187  1.00  0.00           C  
ATOM   2121  C   GNP B39       -30.487  11.541  15.150  1.00  0.00           C  
ATOM   2122  S   GNP B39       -28.898  11.423  16.031  1.00  0.00           S  
ATOM   2123  S   GNP B39       -27.862  10.407  14.531  1.00  0.00           S  
ATOM   2124  C   GNP B39       -29.217  10.352  13.318  1.00  0.00           C  
ATOM   2125  C   GNP B39       -30.485  10.344  14.186  1.00  0.00           C  
ATOM   2126  O   GNP B39       -35.143  14.369  19.789  1.00  0.00           O  
ATOM   2127  N   GNP B10       -36.844  -9.438   3.900  1.00  0.00           N  
ATOM   2128  C   GNP B10       -36.332 -10.618   4.198  1.00  0.00           C  
ATOM   2129  C   GNP B10       -34.847 -10.849   3.950  1.00  0.00           C  
ATOM   2130  C   GNP B10       -33.964 -10.173   5.011  1.00  0.00           C  
ATOM   2131  C   GNP B10       -32.477 -10.421   4.724  1.00  0.00           C  
ATOM   2132  C   GNP B10       -31.603  -9.737   5.786  1.00  0.00           C  
ATOM   2133  C   GNP B10       -30.103  -9.978   5.552  1.00  0.00           C  
ATOM   2134  S   GNP B10       -29.597  -9.031   4.081  1.00  0.00           S  
ATOM   2135  S   GNP B10       -27.663  -8.588   4.728  1.00  0.00           S  
ATOM   2136  C   GNP B10       -27.745  -9.480   6.313  1.00  0.00           C  
ATOM   2137  C   GNP B10       -29.234  -9.420   6.690  1.00  0.00           C  
ATOM   2138  O   GNP B10       -37.043 -11.483   4.676  1.00  0.00           O  
ATOM   2139  N   GNP B461       36.593  -8.410 -11.439  1.00  0.00           N  
ATOM   2140  C   GNP B461       35.966  -8.931 -12.477  1.00  0.00           C  
ATOM   2141  C   GNP B461       34.452  -9.082 -12.412  1.00  0.00           C  
ATOM   2142  C   GNP B461       33.721  -7.744 -12.615  1.00  0.00           C  
ATOM   2143  C   GNP B461       32.201  -7.935 -12.534  1.00  0.00           C  
ATOM   2144  C   GNP B461       31.480  -6.591 -12.731  1.00  0.00           C  
ATOM   2145  C   GNP B461       29.950  -6.738 -12.681  1.00  0.00           C  
ATOM   2146  S   GNP B461       29.468  -7.095 -10.962  1.00  0.00           S  
ATOM   2147  S   GNP B461       27.643  -6.084 -11.004  1.00  0.00           S  
ATOM   2148  C   GNP B461       27.719  -5.553 -12.743  1.00  0.00           C  
ATOM   2149  C   GNP B461       29.225  -5.426 -13.022  1.00  0.00           C  
ATOM   2150  O   GNP B461       36.600  -9.261 -13.464  1.00  0.00           O  
ATOM   2151  N   GNP B299        8.623  34.793  15.991  1.00  0.00           N  
ATOM   2152  C   GNP B299        9.038  35.061  14.767  1.00  0.00           C  
ATOM   2153  C   GNP B299        9.145  33.916  13.769  1.00  0.00           C  
ATOM   2154  C   GNP B299        7.773  33.478  13.231  1.00  0.00           C  
ATOM   2155  C   GNP B299        7.921  32.318  12.236  1.00  0.00           C  
ATOM   2156  C   GNP B299        6.543  31.883  11.709  1.00  0.00           C  
ATOM   2157  C   GNP B299        6.644  30.738  10.690  1.00  0.00           C  
ATOM   2158  S   GNP B299        7.124  29.224  11.580  1.00  0.00           S  
ATOM   2159  S   GNP B299        6.055  27.888  10.386  1.00  0.00           S  
ATOM   2160  C   GNP B299        5.388  29.113   9.217  1.00  0.00           C  
ATOM   2161  C   GNP B299        5.287  30.399  10.053  1.00  0.00           C  
ATOM   2162  O   GNP B299        9.308  36.207  14.456  1.00  0.00           O  
ATOM   2163  N   GNP B368       21.319  14.202 -28.974  1.00  0.00           N  
ATOM   2164  C   GNP B368       20.555  13.405 -29.698  1.00  0.00           C  
ATOM   2165  C   GNP B368       19.665  12.401 -28.978  1.00  0.00           C  
ATOM   2166  C   GNP B368       18.423  13.059 -28.355  1.00  0.00           C  
ATOM   2167  C   GNP B368       17.557  12.019 -27.633  1.00  0.00           C  
ATOM   2168  C   GNP B368       16.322  12.688 -27.008  1.00  0.00           C  
ATOM   2169  C   GNP B368       15.410  11.678 -26.293  1.00  0.00           C  
ATOM   2170  S   GNP B368       16.256  11.120 -24.779  1.00  0.00           S  
ATOM   2171  S   GNP B368       14.541  10.877 -23.616  1.00  0.00           S  
ATOM   2172  C   GNP B368       13.332  11.339 -24.896  1.00  0.00           C  
ATOM   2173  C   GNP B368       14.105  12.318 -25.793  1.00  0.00           C  
ATOM   2174  O   GNP B368       20.563  13.498 -30.912  1.00  0.00           O  
ATOM   2175  N   GNP B491       35.093  18.243  10.481  1.00  0.00           N  
ATOM   2176  C   GNP B491       35.396  18.013   9.217  1.00  0.00           C  
ATOM   2177  C   GNP B491       34.480  17.108   8.404  1.00  0.00           C  
ATOM   2178  C   GNP B491       33.179  17.814   7.987  1.00  0.00           C  
ATOM   2179  C   GNP B491       32.280  16.869   7.178  1.00  0.00           C  
ATOM   2180  C   GNP B491       30.980  17.582   6.771  1.00  0.00           C  
ATOM   2181  C   GNP B491       30.057  16.680   5.937  1.00  0.00           C  
ATOM   2182  S   GNP B491       29.373  15.396   7.033  1.00  0.00           S  
ATOM   2183  S   GNP B491       27.516  15.237   6.095  1.00  0.00           S  
ATOM   2184  C   GNP B491       27.824  16.451   4.775  1.00  0.00           C  
ATOM   2185  C   GNP B491       28.825  17.432   5.407  1.00  0.00           C  
ATOM   2186  O   GNP B491       36.379  18.536   8.725  1.00  0.00           O  
ATOM   2187  N   GNP B206       -5.958  -8.108 -36.731  1.00  0.00           N  
ATOM   2188  C   GNP B206       -6.961  -8.808 -36.236  1.00  0.00           C  
ATOM   2189  C   GNP B206       -7.027  -9.017 -34.729  1.00  0.00           C  
ATOM   2190  C   GNP B206       -7.509  -7.760 -33.984  1.00  0.00           C  
ATOM   2191  C   GNP B206       -7.554  -8.006 -32.470  1.00  0.00           C  
ATOM   2192  C   GNP B206       -8.030  -6.743 -31.735  1.00  0.00           C  
ATOM   2193  C   GNP B206       -8.114  -6.949 -30.214  1.00  0.00           C  
ATOM   2194  S   GNP B206       -6.417  -7.064 -29.561  1.00  0.00           S  
ATOM   2195  S   GNP B206       -6.802  -6.155 -27.722  1.00  0.00           S  
ATOM   2196  C   GNP B206       -8.586  -5.892 -27.968  1.00  0.00           C  
ATOM   2197  C   GNP B206       -8.726  -5.739 -29.491  1.00  0.00           C  
ATOM   2198  O   GNP B206       -7.814  -9.256 -36.981  1.00  0.00           O  
ATOM   2199  N   GNP B72       -28.894  26.462  -7.088  1.00  0.00           N  
ATOM   2200  C   GNP B72       -29.107  25.694  -8.140  1.00  0.00           C  
ATOM   2201  C   GNP B72       -28.077  24.624  -8.479  1.00  0.00           C  
ATOM   2202  C   GNP B72       -28.170  23.406  -7.545  1.00  0.00           C  
ATOM   2203  C   GNP B72       -27.113  22.355  -7.911  1.00  0.00           C  
ATOM   2204  C   GNP B72       -27.209  21.145  -6.968  1.00  0.00           C  
ATOM   2205  C   GNP B72       -26.183  20.054  -7.312  1.00  0.00           C  
ATOM   2206  S   GNP B72       -24.528  20.665  -6.860  1.00  0.00           S  
ATOM   2207  S   GNP B72       -23.730  18.819  -6.302  1.00  0.00           S  
ATOM   2208  C   GNP B72       -25.199  17.814  -6.680  1.00  0.00           C  
ATOM   2209  C   GNP B72       -26.372  18.784  -6.467  1.00  0.00           C  
ATOM   2210  O   GNP B72       -30.117  25.841  -8.804  1.00  0.00           O  
ATOM   2211  N   GNP B349       18.421 -29.972  16.063  1.00  0.00           N  
ATOM   2212  C   GNP B349       18.312 -30.470  14.845  1.00  0.00           C  
ATOM   2213  C   GNP B349       17.419 -29.752  13.843  1.00  0.00           C  
ATOM   2214  C   GNP B349       18.071 -28.476  13.286  1.00  0.00           C  
ATOM   2215  C   GNP B349       17.139 -27.777  12.287  1.00  0.00           C  
ATOM   2216  C   GNP B349       17.797 -26.500  11.741  1.00  0.00           C  
ATOM   2217  C   GNP B349       16.908 -25.777  10.717  1.00  0.00           C  
ATOM   2218  S   GNP B349       15.499 -25.040  11.606  1.00  0.00           S  
ATOM   2219  S   GNP B349       15.298 -23.355  10.392  1.00  0.00           S  
ATOM   2220  C   GNP B349       16.631 -23.759   9.221  1.00  0.00           C  
ATOM   2221  C   GNP B349       17.620 -24.583  10.062  1.00  0.00           C  
ATOM   2222  O   GNP B349       18.934 -31.473  14.544  1.00  0.00           O  
ATOM   2223  N   GNP B147      -18.479  30.842  10.596  1.00  0.00           N  
ATOM   2224  C   GNP B147      -18.477  31.078   9.297  1.00  0.00           C  
ATOM   2225  C   GNP B147      -17.608  30.207   8.401  1.00  0.00           C  
ATOM   2226  C   GNP B147      -18.218  28.815   8.168  1.00  0.00           C  
ATOM   2227  C   GNP B147      -17.311  27.964   7.269  1.00  0.00           C  
ATOM   2228  C   GNP B147      -17.926  26.572   7.048  1.00  0.00           C  
ATOM   2229  C   GNP B147      -17.062  25.691   6.132  1.00  0.00           C  
ATOM   2230  S   GNP B147      -15.560  25.221   7.047  1.00  0.00           S  
ATOM   2231  S   GNP B147      -15.336  23.329   6.194  1.00  0.00           S  
ATOM   2232  C   GNP B147      -16.762  23.419   5.067  1.00  0.00           C  
ATOM   2233  C   GNP B147      -17.742  24.356   5.791  1.00  0.00           C  
ATOM   2234  O   GNP B147      -19.175  31.967   8.843  1.00  0.00           O  
ATOM   2235  N   GNP B476       36.912   2.535  -6.003  1.00  0.00           N  
ATOM   2236  C   GNP B476       36.581   2.022  -7.173  1.00  0.00           C  
ATOM   2237  C   GNP B476       35.166   1.490  -7.359  1.00  0.00           C  
ATOM   2238  C   GNP B476       34.135   2.617  -7.537  1.00  0.00           C  
ATOM   2239  C   GNP B476       32.723   2.043  -7.713  1.00  0.00           C  
ATOM   2240  C   GNP B476       31.700   3.177  -7.883  1.00  0.00           C  
ATOM   2241  C   GNP B476       30.271   2.648  -8.087  1.00  0.00           C  
ATOM   2242  S   GNP B476       29.693   1.948  -6.509  1.00  0.00           S  
ATOM   2243  S   GNP B476       27.684   2.466  -6.732  1.00  0.00           S  
ATOM   2244  C   GNP B476       27.830   3.234  -8.376  1.00  0.00           C  
ATOM   2245  C   GNP B476       29.270   3.771  -8.402  1.00  0.00           C  
ATOM   2246  O   GNP B476       37.397   2.000  -8.077  1.00  0.00           O  
ATOM   2247  N   GNP B13       -34.533  -1.295 -20.874  1.00  0.00           N  
ATOM   2248  C   GNP B13       -34.647  -2.471 -20.286  1.00  0.00           C  
ATOM   2249  C   GNP B13       -33.444  -3.030 -19.538  1.00  0.00           C  
ATOM   2250  C   GNP B13       -33.231  -2.347 -18.177  1.00  0.00           C  
ATOM   2251  C   GNP B13       -32.007  -2.931 -17.459  1.00  0.00           C  
ATOM   2252  C   GNP B13       -31.798  -2.236 -16.103  1.00  0.00           C  
ATOM   2253  C   GNP B13       -30.594  -2.806 -15.336  1.00  0.00           C  
ATOM   2254  S   GNP B13       -29.074  -2.278 -16.188  1.00  0.00           S  
ATOM   2255  S   GNP B13       -27.885  -2.103 -14.482  1.00  0.00           S  
ATOM   2256  C   GNP B13       -29.139  -2.638 -13.276  1.00  0.00           C  
ATOM   2257  C   GNP B13       -30.469  -2.217 -13.921  1.00  0.00           C  
ATOM   2258  O   GNP B13       -35.705  -3.072 -20.336  1.00  0.00           O  
ATOM   2259  N   GNP B197       -8.004 -35.654  10.733  1.00  0.00           N  
ATOM   2260  C   GNP B197       -8.750 -35.630   9.645  1.00  0.00           C  
ATOM   2261  C   GNP B197       -8.975 -34.295   8.947  1.00  0.00           C  
ATOM   2262  C   GNP B197       -7.747 -33.842   8.140  1.00  0.00           C  
ATOM   2263  C   GNP B197       -8.008 -32.491   7.460  1.00  0.00           C  
ATOM   2264  C   GNP B197       -6.772 -32.044   6.662  1.00  0.00           C  
ATOM   2265  C   GNP B197       -6.997 -30.704   5.942  1.00  0.00           C  
ATOM   2266  S   GNP B197       -7.047 -29.385   7.197  1.00  0.00           S  
ATOM   2267  S   GNP B197       -6.172 -27.898   6.023  1.00  0.00           S  
ATOM   2268  C   GNP B197       -5.981 -28.889   4.508  1.00  0.00           C  
ATOM   2269  C   GNP B197       -5.820 -30.326   5.029  1.00  0.00           C  
ATOM   2270  O   GNP B197       -9.225 -36.665   9.213  1.00  0.00           O  
ATOM   2271  N   GNP B358       21.148  -8.107 -34.077  1.00  0.00           N  
ATOM   2272  C   GNP B358       20.032  -8.719 -34.423  1.00  0.00           C  
ATOM   2273  C   GNP B358       18.956  -8.923 -33.365  1.00  0.00           C  
ATOM   2274  C   GNP B358       18.179  -7.630 -33.065  1.00  0.00           C  
ATOM   2275  C   GNP B358       17.110  -7.872 -31.990  1.00  0.00           C  
ATOM   2276  C   GNP B358       16.344  -6.573 -31.692  1.00  0.00           C  
ATOM   2277  C   GNP B358       15.246  -6.773 -30.636  1.00  0.00           C  
ATOM   2278  S   GNP B358       16.048  -7.032 -29.022  1.00  0.00           S  
ATOM   2279  S   GNP B358       14.584  -6.096 -27.867  1.00  0.00           S  
ATOM   2280  C   GNP B358       13.452  -5.680 -29.230  1.00  0.00           C  
ATOM   2281  C   GNP B358       14.383  -5.515 -30.442  1.00  0.00           C  
ATOM   2282  O   GNP B358       19.877  -9.091 -35.573  1.00  0.00           O  
ATOM   2283  N   GNP B61       -29.937  -4.634  21.013  1.00  0.00           N  
ATOM   2284  C   GNP B61       -30.102  -3.350  20.755  1.00  0.00           C  
ATOM   2285  C   GNP B61       -28.961  -2.590  20.092  1.00  0.00           C  
ATOM   2286  C   GNP B61       -28.845  -2.899  18.590  1.00  0.00           C  
ATOM   2287  C   GNP B61       -27.681  -2.122  17.961  1.00  0.00           C  
ATOM   2288  C   GNP B61       -27.570  -2.443  16.461  1.00  0.00           C  
ATOM   2289  C   GNP B61       -26.430  -1.667  15.782  1.00  0.00           C  
ATOM   2290  S   GNP B61       -24.847  -2.358  16.362  1.00  0.00           S  
ATOM   2291  S   GNP B61       -23.788  -2.064  14.588  1.00  0.00           S  
ATOM   2292  C   GNP B61       -25.131  -1.270  13.651  1.00  0.00           C  
ATOM   2293  C   GNP B61       -26.407  -1.873  14.259  1.00  0.00           C  
ATOM   2294  O   GNP B61       -31.156  -2.808  21.031  1.00  0.00           O  
ATOM   2295  N   GNP B346       20.421 -30.839  -6.075  1.00  0.00           N  
ATOM   2296  C   GNP B346       19.478 -31.077  -6.968  1.00  0.00           C  
ATOM   2297  C   GNP B346       18.229 -30.206  -6.955  1.00  0.00           C  
ATOM   2298  C   GNP B346       18.480 -28.814  -7.559  1.00  0.00           C  
ATOM   2299  C   GNP B346       17.203 -27.964  -7.521  1.00  0.00           C  
ATOM   2300  C   GNP B346       17.465 -26.573  -8.121  1.00  0.00           C  
ATOM   2301  C   GNP B346       16.206 -25.693  -8.126  1.00  0.00           C  
ATOM   2302  S   GNP B346       15.834 -25.220  -6.407  1.00  0.00           S  
ATOM   2303  S   GNP B346       15.061 -23.330  -6.834  1.00  0.00           S  
ATOM   2304  C   GNP B346       15.226 -23.422  -8.644  1.00  0.00           C  
ATOM   2305  C   GNP B346       16.426 -24.358  -8.855  1.00  0.00           C  
ATOM   2306  O   GNP B346       19.629 -31.966  -7.786  1.00  0.00           O  
ATOM   2307  N   GNP B156       -9.071 -29.289 -19.611  1.00  0.00           N  
ATOM   2308  C   GNP B156      -10.266 -29.034 -19.113  1.00  0.00           C  
ATOM   2309  C   GNP B156      -10.383 -28.007 -17.995  1.00  0.00           C  
ATOM   2310  C   GNP B156      -10.268 -26.563 -18.513  1.00  0.00           C  
ATOM   2311  C   GNP B156      -10.383 -25.558 -17.358  1.00  0.00           C  
ATOM   2312  C   GNP B156      -10.260 -24.119 -17.885  1.00  0.00           C  
ATOM   2313  C   GNP B156      -10.393 -23.075 -16.765  1.00  0.00           C  
ATOM   2314  S   GNP B156       -8.894 -23.153 -15.733  1.00  0.00           S  
ATOM   2315  S   GNP B156       -8.817 -21.122 -15.260  1.00  0.00           S  
ATOM   2316  C   GNP B156      -10.323 -20.625 -16.152  1.00  0.00           C  
ATOM   2317  C   GNP B156      -10.416 -21.636 -17.305  1.00  0.00           C  
ATOM   2318  O   GNP B156      -11.243 -29.606 -19.561  1.00  0.00           O  
ATOM   2319  N   GNP B128      -14.713   3.825 -34.427  1.00  0.00           N  
ATOM   2320  C   GNP B128      -15.404   2.761 -34.061  1.00  0.00           C  
ATOM   2321  C   GNP B128      -14.997   2.035 -32.786  1.00  0.00           C  
ATOM   2322  C   GNP B128      -15.440   2.784 -31.519  1.00  0.00           C  
ATOM   2323  C   GNP B128      -15.006   2.027 -30.256  1.00  0.00           C  
ATOM   2324  C   GNP B128      -15.447   2.788 -28.995  1.00  0.00           C  
ATOM   2325  C   GNP B128      -15.054   2.053 -27.704  1.00  0.00           C  
ATOM   2326  S   GNP B128      -13.246   2.165 -27.513  1.00  0.00           S  
ATOM   2327  S   GNP B128      -13.225   2.247 -25.428  1.00  0.00           S  
ATOM   2328  C   GNP B128      -15.022   2.106 -25.178  1.00  0.00           C  
ATOM   2329  C   GNP B128      -15.619   2.735 -26.447  1.00  0.00           C  
ATOM   2330  O   GNP B128      -16.352   2.395 -34.732  1.00  0.00           O  
ATOM   2331  N   GNP B143      -16.364  24.801  19.296  1.00  0.00           N  
ATOM   2332  C   GNP B143      -16.166  25.523  18.209  1.00  0.00           C  
ATOM   2333  C   GNP B143      -15.250  24.969  17.125  1.00  0.00           C  
ATOM   2334  C   GNP B143      -15.927  23.866  16.295  1.00  0.00           C  
ATOM   2335  C   GNP B143      -14.972  23.328  15.220  1.00  0.00           C  
ATOM   2336  C   GNP B143      -15.655  22.222  14.400  1.00  0.00           C  
ATOM   2337  C   GNP B143      -14.743  21.668  13.294  1.00  0.00           C  
ATOM   2338  S   GNP B143      -13.420  20.695  14.081  1.00  0.00           S  
ATOM   2339  S   GNP B143      -13.226  19.275  12.565  1.00  0.00           S  
ATOM   2340  C   GNP B143      -14.473  19.974  11.438  1.00  0.00           C  
ATOM   2341  C   GNP B143      -15.469  20.668  12.381  1.00  0.00           C  
ATOM   2342  O   GNP B143      -16.725  26.598  18.086  1.00  0.00           O  
ATOM   2343  N   GNP B321        6.002  -9.027  36.509  1.00  0.00           N  
ATOM   2344  C   GNP B321        7.221  -9.274  36.068  1.00  0.00           C  
ATOM   2345  C   GNP B321        7.459  -9.297  34.564  1.00  0.00           C  
ATOM   2346  C   GNP B321        7.502  -7.885  33.957  1.00  0.00           C  
ATOM   2347  C   GNP B321        7.735  -7.948  32.441  1.00  0.00           C  
ATOM   2348  C   GNP B321        7.770  -6.533  31.843  1.00  0.00           C  
ATOM   2349  C   GNP B321        8.025  -6.546  30.328  1.00  0.00           C  
ATOM   2350  S   GNP B321        6.533  -7.190  29.505  1.00  0.00           S  
ATOM   2351  S   GNP B321        6.686  -6.029  27.778  1.00  0.00           S  
ATOM   2352  C   GNP B321        8.233  -5.175  28.215  1.00  0.00           C  
ATOM   2353  C   GNP B321        8.206  -5.133  29.751  1.00  0.00           C  
ATOM   2354  O   GNP B321        8.126  -9.460  36.862  1.00  0.00           O  
ATOM   2355  N   GNP B50       -29.128 -16.963 -18.659  1.00  0.00           N  
ATOM   2356  C   GNP B50       -29.479 -17.317 -17.437  1.00  0.00           C  
ATOM   2357  C   GNP B50       -28.490 -17.087 -16.302  1.00  0.00           C  
ATOM   2358  C   GNP B50       -28.418 -15.611 -15.878  1.00  0.00           C  
ATOM   2359  C   GNP B50       -27.406 -15.418 -14.740  1.00  0.00           C  
ATOM   2360  C   GNP B50       -27.338 -13.938 -14.328  1.00  0.00           C  
ATOM   2361  C   GNP B50       -26.352 -13.700 -13.172  1.00  0.00           C  
ATOM   2362  S   GNP B50       -24.661 -13.920 -13.811  1.00  0.00           S  
ATOM   2363  S   GNP B50       -23.752 -12.488 -12.596  1.00  0.00           S  
ATOM   2364  C   GNP B50       -25.241 -12.000 -11.669  1.00  0.00           C  
ATOM   2365  C   GNP B50       -26.388 -12.251 -12.661  1.00  0.00           C  
ATOM   2366  O   GNP B50       -30.579 -17.798 -17.238  1.00  0.00           O  
ATOM   2367  N   GNP B443       29.284  17.993  21.180  1.00  0.00           N  
ATOM   2368  C   GNP B443       29.911  17.962  20.019  1.00  0.00           C  
ATOM   2369  C   GNP B443       29.308  17.138  18.889  1.00  0.00           C  
ATOM   2370  C   GNP B443       28.098  17.832  18.240  1.00  0.00           C  
ATOM   2371  C   GNP B443       27.513  16.970  17.113  1.00  0.00           C  
ATOM   2372  C   GNP B443       26.301  17.669  16.476  1.00  0.00           C  
ATOM   2373  C   GNP B443       25.696  16.851  15.324  1.00  0.00           C  
ATOM   2374  S   GNP B443       24.869  15.392  16.035  1.00  0.00           S  
ATOM   2375  S   GNP B443       23.326  15.278  14.635  1.00  0.00           S  
ATOM   2376  C   GNP B443       23.852  16.683  13.604  1.00  0.00           C  
ATOM   2377  C   GNP B443       24.578  17.610  14.592  1.00  0.00           C  
ATOM   2378  O   GNP B443       30.939  18.597  19.869  1.00  0.00           O  
ATOM   2379  N   GNP B350       21.132 -25.413 -17.680  1.00  0.00           N  
ATOM   2380  C   GNP B350       19.989 -25.692 -18.277  1.00  0.00           C  
ATOM   2381  C   GNP B350       18.711 -25.075 -17.725  1.00  0.00           C  
ATOM   2382  C   GNP B350       18.568 -23.591 -18.100  1.00  0.00           C  
ATOM   2383  C   GNP B350       17.275 -23.003 -17.520  1.00  0.00           C  
ATOM   2384  C   GNP B350       17.145 -21.517 -17.893  1.00  0.00           C  
ATOM   2385  C   GNP B350       15.850 -20.891 -17.353  1.00  0.00           C  
ATOM   2386  S   GNP B350       16.002 -20.740 -15.544  1.00  0.00           S  
ATOM   2387  S   GNP B350       14.893 -18.983 -15.351  1.00  0.00           S  
ATOM   2388  C   GNP B350       14.469 -18.788 -17.110  1.00  0.00           C  
ATOM   2389  C   GNP B350       15.646 -19.449 -17.846  1.00  0.00           C  
ATOM   2390  O   GNP B350       19.978 -26.416 -19.257  1.00  0.00           O  
ATOM   2391  N   GNP B140      -17.836  31.919 -12.598  1.00  0.00           N  
ATOM   2392  C   GNP B140      -18.108  31.150 -13.636  1.00  0.00           C  
ATOM   2393  C   GNP B140      -17.403  29.805 -13.749  1.00  0.00           C  
ATOM   2394  C   GNP B140      -17.987  28.755 -12.790  1.00  0.00           C  
ATOM   2395  C   GNP B140      -17.247  27.418 -12.926  1.00  0.00           C  
ATOM   2396  C   GNP B140      -17.834  26.377 -11.959  1.00  0.00           C  
ATOM   2397  C   GNP B140      -17.138  25.012 -12.078  1.00  0.00           C  
ATOM   2398  S   GNP B140      -15.461  25.166 -11.382  1.00  0.00           S  
ATOM   2399  S   GNP B140      -15.335  23.229 -10.616  1.00  0.00           S  
ATOM   2400  C   GNP B140      -16.964  22.653 -11.190  1.00  0.00           C  
ATOM   2401  C   GNP B140      -17.815  23.932 -11.219  1.00  0.00           C  
ATOM   2402  O   GNP B140      -18.921  31.517 -14.465  1.00  0.00           O  
ATOM   2403  N   GNP B173      -14.513   5.918  35.986  1.00  0.00           N  
ATOM   2404  C   GNP B173      -13.561   6.831  36.034  1.00  0.00           C  
ATOM   2405  C   GNP B173      -12.514   6.849  34.928  1.00  0.00           C  
ATOM   2406  C   GNP B173      -13.054   7.450  33.620  1.00  0.00           C  
ATOM   2407  C   GNP B173      -11.975   7.443  32.529  1.00  0.00           C  
ATOM   2408  C   GNP B173      -12.527   8.039  31.224  1.00  0.00           C  
ATOM   2409  C   GNP B173      -11.471   8.075  30.107  1.00  0.00           C  
ATOM   2410  S   GNP B173      -11.166   6.366  29.558  1.00  0.00           S  
ATOM   2411  S   GNP B173      -10.800   6.814  27.553  1.00  0.00           S  
ATOM   2412  C   GNP B173      -10.982   8.620  27.688  1.00  0.00           C  
ATOM   2413  C   GNP B173      -11.973   8.802  28.849  1.00  0.00           C  
ATOM   2414  O   GNP B173      -13.547   7.644  36.941  1.00  0.00           O  
ATOM   2415  N   GNP B322       16.118  -2.569 -35.061  1.00  0.00           N  
ATOM   2416  C   GNP B322       15.037  -3.282 -35.317  1.00  0.00           C  
ATOM   2417  C   GNP B322       14.148  -3.698 -34.152  1.00  0.00           C  
ATOM   2418  C   GNP B322       13.285  -2.538 -33.631  1.00  0.00           C  
ATOM   2419  C   GNP B322       12.411  -2.992 -32.454  1.00  0.00           C  
ATOM   2420  C   GNP B322       11.556  -1.824 -31.937  1.00  0.00           C  
ATOM   2421  C   GNP B322       10.645  -2.239 -30.771  1.00  0.00           C  
ATOM   2422  S   GNP B322       11.690  -2.528 -29.307  1.00  0.00           S  
ATOM   2423  S   GNP B322       10.308  -1.871 -27.887  1.00  0.00           S  
ATOM   2424  C   GNP B322        8.958  -1.488 -29.046  1.00  0.00           C  
ATOM   2425  C   GNP B322        9.687  -1.115 -30.347  1.00  0.00           C  
ATOM   2426  O   GNP B322       14.764  -3.577 -36.467  1.00  0.00           O  
ATOM   2427  N   GNP B340       12.522  33.924  -6.332  1.00  0.00           N  
ATOM   2428  C   GNP B340       12.415  33.539  -7.590  1.00  0.00           C  
ATOM   2429  C   GNP B340       12.151  32.068  -7.881  1.00  0.00           C  
ATOM   2430  C   GNP B340       10.690  31.671  -7.612  1.00  0.00           C  
ATOM   2431  C   GNP B340       10.465  30.182  -7.908  1.00  0.00           C  
ATOM   2432  C   GNP B340        9.003  29.795  -7.630  1.00  0.00           C  
ATOM   2433  C   GNP B340        8.724  28.314  -7.935  1.00  0.00           C  
ATOM   2434  S   GNP B340        9.556  27.306  -6.667  1.00  0.00           S  
ATOM   2435  S   GNP B340        8.138  25.775  -6.603  1.00  0.00           S  
ATOM   2436  C   GNP B340        7.033  26.437  -7.890  1.00  0.00           C  
ATOM   2437  C   GNP B340        7.235  27.958  -7.799  1.00  0.00           C  
ATOM   2438  O   GNP B340       12.511  34.360  -8.485  1.00  0.00           O  
ATOM   2439  N   GNP B446       30.813  24.311  -0.391  1.00  0.00           N  
ATOM   2440  C   GNP B446       30.845  23.975  -1.666  1.00  0.00           C  
ATOM   2441  C   GNP B446       29.967  22.824  -2.137  1.00  0.00           C  
ATOM   2442  C   GNP B446       28.488  23.228  -2.260  1.00  0.00           C  
ATOM   2443  C   GNP B446       27.634  22.042  -2.728  1.00  0.00           C  
ATOM   2444  C   GNP B446       26.158  22.454  -2.840  1.00  0.00           C  
ATOM   2445  C   GNP B446       25.266  21.302  -3.330  1.00  0.00           C  
ATOM   2446  S   GNP B446       25.140  20.072  -1.992  1.00  0.00           S  
ATOM   2447  S   GNP B446       23.185  19.466  -2.401  1.00  0.00           S  
ATOM   2448  C   GNP B446       22.916  20.533  -3.851  1.00  0.00           C  
ATOM   2449  C   GNP B446       23.817  21.749  -3.583  1.00  0.00           C  
ATOM   2450  O   GNP B446       31.556  24.594  -2.438  1.00  0.00           O  
ATOM   2451  N   GNP B236        2.158 -31.316 -21.302  1.00  0.00           N  
ATOM   2452  C   GNP B236        0.842 -31.234 -21.248  1.00  0.00           C  
ATOM   2453  C   GNP B236        0.214 -30.244 -20.276  1.00  0.00           C  
ATOM   2454  C   GNP B236        0.304 -28.793 -20.778  1.00  0.00           C  
ATOM   2455  C   GNP B236       -0.330 -27.825 -19.770  1.00  0.00           C  
ATOM   2456  C   GNP B236       -0.228 -26.378 -20.279  1.00  0.00           C  
ATOM   2457  C   GNP B236       -0.873 -25.374 -19.310  1.00  0.00           C  
ATOM   2458  S   GNP B236        0.181 -25.253 -17.830  1.00  0.00           S  
ATOM   2459  S   GNP B236       -0.181 -23.236 -17.435  1.00  0.00           S  
ATOM   2460  C   GNP B236       -1.345 -22.943 -18.803  1.00  0.00           C  
ATOM   2461  C   GNP B236       -0.904 -23.947 -19.881  1.00  0.00           C  
ATOM   2462  O   GNP B236        0.161 -31.931 -21.979  1.00  0.00           O  
ATOM   2463  N   GNP B36       -35.125  15.617   4.245  1.00  0.00           N  
ATOM   2464  C   GNP B36       -35.308  15.109   3.041  1.00  0.00           C  
ATOM   2465  C   GNP B36       -34.099  14.569   2.288  1.00  0.00           C  
ATOM   2466  C   GNP B36       -33.642  13.201   2.820  1.00  0.00           C  
ATOM   2467  C   GNP B36       -32.419  12.694   2.044  1.00  0.00           C  
ATOM   2468  C   GNP B36       -31.966  11.329   2.587  1.00  0.00           C  
ATOM   2469  C   GNP B36       -30.755  10.770   1.822  1.00  0.00           C  
ATOM   2470  S   GNP B36       -29.297  11.771   2.255  1.00  0.00           S  
ATOM   2471  S   GNP B36       -27.898  10.227   2.145  1.00  0.00           S  
ATOM   2472  C   GNP B36       -29.052   8.911   1.645  1.00  0.00           C  
ATOM   2473  C   GNP B36       -30.390   9.343   2.265  1.00  0.00           C  
ATOM   2474  O   GNP B36       -36.428  15.066   2.566  1.00  0.00           O  
ATOM   2475  N   GNP B325       11.890   1.481  36.771  1.00  0.00           N  
ATOM   2476  C   GNP B325       13.080   1.536  36.204  1.00  0.00           C  
ATOM   2477  C   GNP B325       13.187   1.263  34.709  1.00  0.00           C  
ATOM   2478  C   GNP B325       12.704   2.451  33.861  1.00  0.00           C  
ATOM   2479  C   GNP B325       12.818   2.136  32.363  1.00  0.00           C  
ATOM   2480  C   GNP B325       12.327   3.327  31.525  1.00  0.00           C  
ATOM   2481  C   GNP B325       12.446   3.065  30.015  1.00  0.00           C  
ATOM   2482  S   GNP B325       11.194   1.826  29.552  1.00  0.00           S  
ATOM   2483  S   GNP B325       10.804   2.573  27.643  1.00  0.00           S  
ATOM   2484  C   GNP B325       12.006   3.940  27.685  1.00  0.00           C  
ATOM   2485  C   GNP B325       12.093   4.304  29.176  1.00  0.00           C  
ATOM   2486  O   GNP B325       14.058   1.818  36.873  1.00  0.00           O  
ATOM   2487  N   GNP B451       35.677 -13.987   5.210  1.00  0.00           N  
ATOM   2488  C   GNP B451       35.483 -14.463   3.994  1.00  0.00           C  
ATOM   2489  C   GNP B451       34.083 -14.389   3.400  1.00  0.00           C  
ATOM   2490  C   GNP B451       33.722 -12.971   2.926  1.00  0.00           C  
ATOM   2491  C   GNP B451       32.303 -12.935   2.343  1.00  0.00           C  
ATOM   2492  C   GNP B451       31.949 -11.512   1.878  1.00  0.00           C  
ATOM   2493  C   GNP B451       30.543 -11.432   1.263  1.00  0.00           C  
ATOM   2494  S   GNP B451       29.324 -11.630   2.602  1.00  0.00           S  
ATOM   2495  S   GNP B451       27.870 -10.368   1.797  1.00  0.00           S  
ATOM   2496  C   GNP B451       28.762  -9.941   0.269  1.00  0.00           C  
ATOM   2497  C   GNP B451       30.242 -10.048   0.667  1.00  0.00           C  
ATOM   2498  O   GNP B451       36.418 -14.931   3.370  1.00  0.00           O  
ATOM   2499  N   GNP B53       -31.469 -17.185  18.554  1.00  0.00           N  
ATOM   2500  C   GNP B53       -30.853 -18.298  18.203  1.00  0.00           C  
ATOM   2501  C   GNP B53       -29.682 -18.205  17.234  1.00  0.00           C  
ATOM   2502  C   GNP B53       -28.402 -17.685  17.910  1.00  0.00           C  
ATOM   2503  C   GNP B53       -27.248 -17.598  16.902  1.00  0.00           C  
ATOM   2504  C   GNP B53       -25.976 -17.070  17.586  1.00  0.00           C  
ATOM   2505  C   GNP B53       -24.785 -16.989  16.618  1.00  0.00           C  
ATOM   2506  S   GNP B53       -25.094 -15.626  15.450  1.00  0.00           S  
ATOM   2507  S   GNP B53       -23.102 -15.045  15.220  1.00  0.00           S  
ATOM   2508  C   GNP B53       -22.371 -16.312  16.302  1.00  0.00           C  
ATOM   2509  C   GNP B53       -23.478 -16.601  17.328  1.00  0.00           C  
ATOM   2510  O   GNP B53       -31.216 -19.363  18.668  1.00  0.00           O  
ATOM   2511  N   GNP B425       28.619 -19.084  21.134  1.00  0.00           N  
ATOM   2512  C   GNP B425       28.922 -19.584  19.951  1.00  0.00           C  
ATOM   2513  C   GNP B425       27.957 -19.355  18.795  1.00  0.00           C  
ATOM   2514  C   GNP B425       28.042 -17.925  18.236  1.00  0.00           C  
ATOM   2515  C   GNP B425       27.050 -17.730  17.081  1.00  0.00           C  
ATOM   2516  C   GNP B425       27.138 -16.296  16.534  1.00  0.00           C  
ATOM   2517  C   GNP B425       26.178 -16.061  15.358  1.00  0.00           C  
ATOM   2518  S   GNP B425       24.476 -16.037  16.008  1.00  0.00           S  
ATOM   2519  S   GNP B425       23.719 -14.633  14.662  1.00  0.00           S  
ATOM   2520  C   GNP B425       25.246 -14.396  13.700  1.00  0.00           C  
ATOM   2521  C   GNP B425       26.366 -14.677  14.715  1.00  0.00           C  
ATOM   2522  O   GNP B425       29.963 -20.198  19.801  1.00  0.00           O  
ATOM   2523  N   GNP B227       -7.485  35.057  15.988  1.00  0.00           N  
ATOM   2524  C   GNP B227       -7.235  35.479  14.763  1.00  0.00           C  
ATOM   2525  C   GNP B227       -6.639  34.496  13.763  1.00  0.00           C  
ATOM   2526  C   GNP B227       -7.681  33.499  13.230  1.00  0.00           C  
ATOM   2527  C   GNP B227       -7.043  32.522  12.234  1.00  0.00           C  
ATOM   2528  C   GNP B227       -8.091  31.525  11.713  1.00  0.00           C  
ATOM   2529  C   GNP B227       -7.502  30.539  10.691  1.00  0.00           C  
ATOM   2530  S   GNP B227       -6.401  29.391  11.579  1.00  0.00           S  
ATOM   2531  S   GNP B227       -6.779  27.720  10.387  1.00  0.00           S  
ATOM   2532  C   GNP B227       -7.922  28.526   9.223  1.00  0.00           C  
ATOM   2533  C   GNP B227       -8.574  29.637  10.060  1.00  0.00           C  
ATOM   2534  O   GNP B227       -7.498  36.626  14.452  1.00  0.00           O  
ATOM   2535  N   GNP B376       21.122  25.426 -17.674  1.00  0.00           N  
ATOM   2536  C   GNP B376       20.707  24.772 -18.742  1.00  0.00           C  
ATOM   2537  C   GNP B376       19.980  23.448 -18.548  1.00  0.00           C  
ATOM   2538  C   GNP B376       18.530  23.640 -18.075  1.00  0.00           C  
ATOM   2539  C   GNP B376       17.834  22.285 -17.882  1.00  0.00           C  
ATOM   2540  C   GNP B376       16.388  22.488 -17.403  1.00  0.00           C  
ATOM   2541  C   GNP B376       15.643  21.156 -17.219  1.00  0.00           C  
ATOM   2542  S   GNP B376       16.335  20.314 -15.760  1.00  0.00           S  
ATOM   2543  S   GNP B376       14.561  19.409 -15.136  1.00  0.00           S  
ATOM   2544  C   GNP B376       13.507  20.022 -16.487  1.00  0.00           C  
ATOM   2545  C   GNP B376       14.157  21.357 -16.881  1.00  0.00           C  
ATOM   2546  O   GNP B376       20.894  25.242 -19.850  1.00  0.00           O  
ATOM   2547  N   GNP B241        0.279 -18.897  35.675  1.00  0.00           N  
ATOM   2548  C   GNP B241        1.346 -19.483  35.166  1.00  0.00           C  
ATOM   2549  C   GNP B241        1.647 -19.287  33.686  1.00  0.00           C  
ATOM   2550  C   GNP B241        2.241 -17.900  33.388  1.00  0.00           C  
ATOM   2551  C   GNP B241        2.522 -17.737  31.889  1.00  0.00           C  
ATOM   2552  C   GNP B241        3.109 -16.345  31.600  1.00  0.00           C  
ATOM   2553  C   GNP B241        3.430 -16.145  30.111  1.00  0.00           C  
ATOM   2554  S   GNP B241        1.856 -16.008  29.203  1.00  0.00           S  
ATOM   2555  S   GNP B241        2.525 -14.662  27.756  1.00  0.00           S  
ATOM   2556  C   GNP B241        4.249 -14.550  28.329  1.00  0.00           C  
ATOM   2557  C   GNP B241        4.149 -14.814  29.840  1.00  0.00           C  
ATOM   2558  O   GNP B241        2.072 -20.148  35.883  1.00  0.00           O  
ATOM   2559  N   GNP B111      -15.455 -33.973   4.835  1.00  0.00           N  
ATOM   2560  C   GNP B111      -16.475 -33.404   4.221  1.00  0.00           C  
ATOM   2561  C   GNP B111      -16.449 -31.896   4.012  1.00  0.00           C  
ATOM   2562  C   GNP B111      -15.505 -31.479   2.873  1.00  0.00           C  
ATOM   2563  C   GNP B111      -15.498 -29.954   2.698  1.00  0.00           C  
ATOM   2564  C   GNP B111      -14.546 -29.548   1.561  1.00  0.00           C  
ATOM   2565  C   GNP B111      -14.526 -28.028   1.333  1.00  0.00           C  
ATOM   2566  S   GNP B111      -13.670 -27.253   2.742  1.00  0.00           S  
ATOM   2567  S   GNP B111      -12.801 -25.688   1.670  1.00  0.00           S  
ATOM   2568  C   GNP B111      -13.509 -26.105   0.046  1.00  0.00           C  
ATOM   2569  C   GNP B111      -13.689 -27.631   0.106  1.00  0.00           C  
ATOM   2570  O   GNP B111      -17.401 -34.088   3.823  1.00  0.00           O  
ATOM   2571  N   GNP B214       -0.533  14.843 -35.708  1.00  0.00           N  
ATOM   2572  C   GNP B214       -1.305  13.800 -35.945  1.00  0.00           C  
ATOM   2573  C   GNP B214       -1.414  12.718 -34.878  1.00  0.00           C  
ATOM   2574  C   GNP B214       -2.310  13.143 -33.703  1.00  0.00           C  
ATOM   2575  C   GNP B214       -2.388  12.033 -32.646  1.00  0.00           C  
ATOM   2576  C   GNP B214       -3.281  12.469 -31.474  1.00  0.00           C  
ATOM   2577  C   GNP B214       -3.408  11.377 -30.399  1.00  0.00           C  
ATOM   2578  S   GNP B214       -1.811  11.241 -29.535  1.00  0.00           S  
ATOM   2579  S   GNP B214       -2.588  10.757 -27.660  1.00  0.00           S  
ATOM   2580  C   GNP B214       -4.344  10.746 -28.139  1.00  0.00           C  
ATOM   2581  C   GNP B214       -4.414  11.752 -29.299  1.00  0.00           C  
ATOM   2582  O   GNP B214       -1.924  13.729 -36.992  1.00  0.00           O  
ATOM   2583  N   GNP B422       31.347 -19.485 -11.547  1.00  0.00           N  
ATOM   2584  C   GNP B422       30.523 -19.918 -12.482  1.00  0.00           C  
ATOM   2585  C   GNP B422       29.037 -19.620 -12.335  1.00  0.00           C  
ATOM   2586  C   GNP B422       28.695 -18.161 -12.679  1.00  0.00           C  
ATOM   2587  C   GNP B422       27.192 -17.897 -12.511  1.00  0.00           C  
ATOM   2588  C   GNP B422       26.862 -16.435 -12.851  1.00  0.00           C  
ATOM   2589  C   GNP B422       25.362 -16.130 -12.720  1.00  0.00           C  
ATOM   2590  S   GNP B422       24.932 -16.139 -10.950  1.00  0.00           S  
ATOM   2591  S   GNP B422       23.464 -14.658 -11.048  1.00  0.00           S  
ATOM   2592  C   GNP B422       23.552 -14.371 -12.843  1.00  0.00           C  
ATOM   2593  C   GNP B422       25.008 -14.712 -13.197  1.00  0.00           C  
ATOM   2594  O   GNP B422       30.961 -20.525 -13.443  1.00  0.00           O  
ATOM   2595  N   GNP B145      -15.634  32.275  -3.940  1.00  0.00           N  
ATOM   2596  C   GNP B145      -15.808  31.843  -5.175  1.00  0.00           C  
ATOM   2597  C   GNP B145      -15.086  30.575  -5.609  1.00  0.00           C  
ATOM   2598  C   GNP B145      -15.746  29.304  -5.049  1.00  0.00           C  
ATOM   2599  C   GNP B145      -14.987  28.049  -5.501  1.00  0.00           C  
ATOM   2600  C   GNP B145      -15.651  26.785  -4.930  1.00  0.00           C  
ATOM   2601  C   GNP B145      -14.938  25.499  -5.376  1.00  0.00           C  
ATOM   2602  S   GNP B145      -13.331  25.414  -4.523  1.00  0.00           S  
ATOM   2603  S   GNP B145      -13.260  23.337  -4.341  1.00  0.00           S  
ATOM   2604  C   GNP B145      -14.827  22.981  -5.196  1.00  0.00           C  
ATOM   2605  C   GNP B145      -15.681  24.231  -4.929  1.00  0.00           C  
ATOM   2606  O   GNP B145      -16.546  32.449  -5.930  1.00  0.00           O  
ATOM   2607  N   GNP B379       19.142  23.885  21.635  1.00  0.00           N  
ATOM   2608  C   GNP B379       19.819  24.081  20.519  1.00  0.00           C  
ATOM   2609  C   GNP B379       19.580  23.137  19.348  1.00  0.00           C  
ATOM   2610  C   GNP B379       18.256  23.427  18.622  1.00  0.00           C  
ATOM   2611  C   GNP B379       18.047  22.451  17.456  1.00  0.00           C  
ATOM   2612  C   GNP B379       16.719  22.745  16.741  1.00  0.00           C  
ATOM   2613  C   GNP B379       16.478  21.806  15.549  1.00  0.00           C  
ATOM   2614  S   GNP B379       16.115  20.143  16.198  1.00  0.00           S  
ATOM   2615  S   GNP B379       14.780  19.580  14.697  1.00  0.00           S  
ATOM   2616  C   GNP B379       14.896  21.103  13.708  1.00  0.00           C  
ATOM   2617  C   GNP B379       15.225  22.189  14.745  1.00  0.00           C  
ATOM   2618  O   GNP B379       20.599  25.013  20.440  1.00  0.00           O  
ATOM   2619  N   GNP B169      -12.978  -4.552  33.354  1.00  0.00           N  
ATOM   2620  C   GNP B169      -11.753  -4.193  33.689  1.00  0.00           C  
ATOM   2621  C   GNP B169      -10.694  -4.114  32.597  1.00  0.00           C  
ATOM   2622  C   GNP B169      -10.847  -2.858  31.723  1.00  0.00           C  
ATOM   2623  C   GNP B169       -9.770  -2.819  30.630  1.00  0.00           C  
ATOM   2624  C   GNP B169       -9.935  -1.563  29.759  1.00  0.00           C  
ATOM   2625  C   GNP B169       -8.861  -1.469  28.663  1.00  0.00           C  
ATOM   2626  S   GNP B169       -9.202  -2.754  27.419  1.00  0.00           S  
ATOM   2627  S   GNP B169       -8.526  -1.678  25.764  1.00  0.00           S  
ATOM   2628  C   GNP B169       -8.000  -0.186  26.664  1.00  0.00           C  
ATOM   2629  C   GNP B169       -8.934  -0.146  27.884  1.00  0.00           C  
ATOM   2630  O   GNP B169      -11.498  -3.917  34.847  1.00  0.00           O  
ATOM   2631  N   GNP B372       21.806  14.576 -24.060  1.00  0.00           N  
ATOM   2632  C   GNP B372       21.113  13.815 -24.887  1.00  0.00           C  
ATOM   2633  C   GNP B372       20.175  12.769 -24.298  1.00  0.00           C  
ATOM   2634  C   GNP B372       18.879  13.389 -23.748  1.00  0.00           C  
ATOM   2635  C   GNP B372       17.965  12.307 -23.157  1.00  0.00           C  
ATOM   2636  C   GNP B372       16.676  12.937 -22.604  1.00  0.00           C  
ATOM   2637  C   GNP B372       15.717  11.886 -22.022  1.00  0.00           C  
ATOM   2638  S   GNP B372       16.438  11.253 -20.474  1.00  0.00           S  
ATOM   2639  S   GNP B372       14.633  10.941 -19.474  1.00  0.00           S  
ATOM   2640  C   GNP B372       13.532  11.464 -20.825  1.00  0.00           C  
ATOM   2641  C   GNP B372       14.368  12.493 -21.602  1.00  0.00           C  
ATOM   2642  O   GNP B372       21.221  13.972 -26.090  1.00  0.00           O  
ATOM   2643  N   GNP B253       -0.968  14.417  36.647  1.00  0.00           N  
ATOM   2644  C   GNP B253        0.067  15.115  36.218  1.00  0.00           C  
ATOM   2645  C   GNP B253        0.687  14.745  34.877  1.00  0.00           C  
ATOM   2646  C   GNP B253       -0.159  15.228  33.687  1.00  0.00           C  
ATOM   2647  C   GNP B253        0.492  14.830  32.356  1.00  0.00           C  
ATOM   2648  C   GNP B253       -0.365  15.311  31.174  1.00  0.00           C  
ATOM   2649  C   GNP B253        0.262  14.955  29.816  1.00  0.00           C  
ATOM   2650  S   GNP B253        0.125  13.154  29.581  1.00  0.00           S  
ATOM   2651  S   GNP B253       -0.125  13.196  27.510  1.00  0.00           S  
ATOM   2652  C   GNP B253        0.006  14.999  27.303  1.00  0.00           C  
ATOM   2653  C   GNP B253       -0.515  15.560  28.636  1.00  0.00           C  
ATOM   2654  O   GNP B253        0.492  16.041  36.885  1.00  0.00           O  
ATOM   2655  N   GNP B353       18.099 -24.791  21.513  1.00  0.00           N  
ATOM   2656  C   GNP B353       18.351 -25.357  20.347  1.00  0.00           C  
ATOM   2657  C   GNP B353       17.609 -24.850  19.118  1.00  0.00           C  
ATOM   2658  C   GNP B353       18.163 -23.508  18.611  1.00  0.00           C  
ATOM   2659  C   GNP B353       17.386 -23.026  17.379  1.00  0.00           C  
ATOM   2660  C   GNP B353       17.943 -21.681  16.884  1.00  0.00           C  
ATOM   2661  C   GNP B353       17.210 -21.170  15.634  1.00  0.00           C  
ATOM   2662  S   GNP B353       15.538 -20.645  16.131  1.00  0.00           S  
ATOM   2663  S   GNP B353       15.358 -19.078  14.765  1.00  0.00           S  
ATOM   2664  C   GNP B353       16.970 -19.301  13.950  1.00  0.00           C  
ATOM   2665  C   GNP B353       17.856 -19.903  15.052  1.00  0.00           C  
ATOM   2666  O   GNP B353       19.175 -26.251  20.273  1.00  0.00           O  
ATOM   2667  N   GNP B44       -33.914  19.159  15.653  1.00  0.00           N  
ATOM   2668  C   GNP B44       -34.090  19.514  14.394  1.00  0.00           C  
ATOM   2669  C   GNP B44       -32.962  19.260  13.403  1.00  0.00           C  
ATOM   2670  C   GNP B44       -32.863  17.781  12.994  1.00  0.00           C  
ATOM   2671  C   GNP B44       -31.712  17.564  12.003  1.00  0.00           C  
ATOM   2672  C   GNP B44       -31.618  16.082  11.606  1.00  0.00           C  
ATOM   2673  C   GNP B44       -30.491  15.819  10.594  1.00  0.00           C  
ATOM   2674  S   GNP B44       -28.897  16.009  11.455  1.00  0.00           S  
ATOM   2675  S   GNP B44       -27.862  14.554  10.375  1.00  0.00           S  
ATOM   2676  C   GNP B44       -29.222  14.091   9.257  1.00  0.00           C  
ATOM   2677  C   GNP B44       -30.486  14.369  10.085  1.00  0.00           C  
ATOM   2678  O   GNP B44       -35.144  20.016  14.048  1.00  0.00           O  
ATOM   2679  N   GNP B120      -17.977 -14.435 -27.116  1.00  0.00           N  
ATOM   2680  C   GNP B120      -18.736 -14.892 -26.137  1.00  0.00           C  
ATOM   2681  C   GNP B120      -18.239 -14.748 -24.705  1.00  0.00           C  
ATOM   2682  C   GNP B120      -18.384 -13.311 -24.176  1.00  0.00           C  
ATOM   2683  C   GNP B120      -17.866 -13.204 -22.736  1.00  0.00           C  
ATOM   2684  C   GNP B120      -18.009 -11.763 -22.219  1.00  0.00           C  
ATOM   2685  C   GNP B120      -17.524 -11.613 -20.769  1.00  0.00           C  
ATOM   2686  S   GNP B120      -15.709 -11.764 -20.757  1.00  0.00           S  
ATOM   2687  S   GNP B120      -15.362 -10.429 -19.191  1.00  0.00           S  
ATOM   2688  C   GNP B120      -17.104 -10.032 -18.842  1.00  0.00           C  
ATOM   2689  C   GNP B120      -17.799 -10.211 -20.201  1.00  0.00           C  
ATOM   2690  O   GNP B120      -19.814 -15.398 -26.392  1.00  0.00           O  
ATOM   2691  N   GNP B117      -20.193 -24.342  16.325  1.00  0.00           N  
ATOM   2692  C   GNP B117      -20.551 -24.618  15.085  1.00  0.00           C  
ATOM   2693  C   GNP B117      -20.133 -23.659  13.978  1.00  0.00           C  
ATOM   2694  C   GNP B117      -18.648 -23.807  13.605  1.00  0.00           C  
ATOM   2695  C   GNP B117      -18.263 -22.821  12.495  1.00  0.00           C  
ATOM   2696  C   GNP B117      -16.776 -22.972  12.134  1.00  0.00           C  
ATOM   2697  C   GNP B117      -16.350 -22.019  11.007  1.00  0.00           C  
ATOM   2698  S   GNP B117      -16.334 -20.323  11.671  1.00  0.00           S  
ATOM   2699  S   GNP B117      -14.737 -19.625  10.522  1.00  0.00           S  
ATOM   2700  C   GNP B117      -14.447 -21.158   9.584  1.00  0.00           C  
ATOM   2701  C   GNP B117      -14.905 -22.267  10.544  1.00  0.00           C  
ATOM   2702  O   GNP B117      -21.186 -25.630  14.849  1.00  0.00           O  
ATOM   2703  N   GNP B304       14.942 -31.569  -0.477  1.00  0.00           N  
ATOM   2704  C   GNP B304       14.076 -31.767  -1.453  1.00  0.00           C  
ATOM   2705  C   GNP B304       12.981 -30.731  -1.674  1.00  0.00           C  
ATOM   2706  C   GNP B304       13.506 -29.463  -2.366  1.00  0.00           C  
ATOM   2707  C   GNP B304       12.378 -28.441  -2.563  1.00  0.00           C  
ATOM   2708  C   GNP B304       12.914 -27.175  -3.250  1.00  0.00           C  
ATOM   2709  C   GNP B304       11.811 -26.131  -3.490  1.00  0.00           C  
ATOM   2710  S   GNP B304       11.333 -25.428  -1.880  1.00  0.00           S  
ATOM   2711  S   GNP B304       10.909 -23.504  -2.569  1.00  0.00           S  
ATOM   2712  C   GNP B304       11.252 -23.814  -4.329  1.00  0.00           C  
ATOM   2713  C   GNP B304       12.311 -24.927  -4.305  1.00  0.00           C  
ATOM   2714  O   GNP B304       14.177 -32.752  -2.162  1.00  0.00           O  
ATOM   2715  N   GNP B463       34.517  -8.741  -3.263  1.00  0.00           N  
ATOM   2716  C   GNP B463       34.099  -9.236  -4.413  1.00  0.00           C  
ATOM   2717  C   GNP B463       32.600  -9.336  -4.659  1.00  0.00           C  
ATOM   2718  C   GNP B463       31.969  -7.974  -4.992  1.00  0.00           C  
ATOM   2719  C   GNP B463       30.458  -8.114  -5.225  1.00  0.00           C  
ATOM   2720  C   GNP B463       29.836  -6.746  -5.550  1.00  0.00           C  
ATOM   2721  C   GNP B463       28.325  -6.841  -5.816  1.00  0.00           C  
ATOM   2722  S   GNP B463       27.490  -7.190  -4.235  1.00  0.00           S  
ATOM   2723  S   GNP B463       25.746  -6.119  -4.638  1.00  0.00           S  
ATOM   2724  C   GNP B463       26.192  -5.583  -6.319  1.00  0.00           C  
ATOM   2725  C   GNP B463       27.727  -5.505  -6.283  1.00  0.00           C  
ATOM   2726  O   GNP B463       34.910  -9.583  -5.253  1.00  0.00           O  
ATOM   2727  N   GNP B121      -21.897 -14.304  24.140  1.00  0.00           N  
ATOM   2728  C   GNP B121      -20.771 -14.824  24.592  1.00  0.00           C  
ATOM   2729  C   GNP B121      -19.520 -14.705  23.732  1.00  0.00           C  
ATOM   2730  C   GNP B121      -18.911 -13.294  23.776  1.00  0.00           C  
ATOM   2731  C   GNP B121      -17.659 -13.211  22.893  1.00  0.00           C  
ATOM   2732  C   GNP B121      -17.062 -11.795  22.938  1.00  0.00           C  
ATOM   2733  C   GNP B121      -15.790 -11.671  22.085  1.00  0.00           C  
ATOM   2734  S   GNP B121      -16.271 -11.745  20.330  1.00  0.00           S  
ATOM   2735  S   GNP B121      -14.800 -10.448  19.618  1.00  0.00           S  
ATOM   2736  C   GNP B121      -13.981 -10.137  21.213  1.00  0.00           C  
ATOM   2737  C   GNP B121      -15.110 -10.301  22.242  1.00  0.00           C  
ATOM   2738  O   GNP B121      -20.749 -15.366  25.682  1.00  0.00           O  
ATOM   2739  N   GNP B68       -29.229  21.477 -13.419  1.00  0.00           N  
ATOM   2740  C   GNP B68       -29.454  20.404 -14.153  1.00  0.00           C  
ATOM   2741  C   GNP B68       -28.399  19.305 -14.177  1.00  0.00           C  
ATOM   2742  C   GNP B68       -28.408  18.457 -12.895  1.00  0.00           C  
ATOM   2743  C   GNP B68       -27.328  17.368 -12.953  1.00  0.00           C  
ATOM   2744  C   GNP B68       -27.341  16.529 -11.665  1.00  0.00           C  
ATOM   2745  C   GNP B68       -26.290  15.409 -11.688  1.00  0.00           C  
ATOM   2746  S   GNP B68       -24.642  16.171 -11.542  1.00  0.00           S  
ATOM   2747  S   GNP B68       -23.753  14.626 -10.456  1.00  0.00           S  
ATOM   2748  C   GNP B68       -25.197  13.519 -10.414  1.00  0.00           C  
ATOM   2749  C   GNP B68       -26.396  14.480 -10.468  1.00  0.00           C  
ATOM   2750  O   GNP B68       -30.495  20.304 -14.776  1.00  0.00           O  
ATOM   2751  N   GNP B433       28.823   1.906  26.574  1.00  0.00           N  
ATOM   2752  C   GNP B433       29.583   1.701  25.515  1.00  0.00           C  
ATOM   2753  C   GNP B433       28.912   1.308  24.205  1.00  0.00           C  
ATOM   2754  C   GNP B433       28.232   2.502  23.514  1.00  0.00           C  
ATOM   2755  C   GNP B433       27.561   2.066  22.204  1.00  0.00           C  
ATOM   2756  C   GNP B433       26.879   3.264  21.525  1.00  0.00           C  
ATOM   2757  C   GNP B433       26.213   2.879  20.195  1.00  0.00           C  
ATOM   2758  S   GNP B433       24.748   1.862  20.565  1.00  0.00           S  
ATOM   2759  S   GNP B433       23.577   2.531  18.973  1.00  0.00           S  
ATOM   2760  C   GNP B433       24.809   3.653  18.241  1.00  0.00           C  
ATOM   2761  C   GNP B433       25.657   4.099  19.443  1.00  0.00           C  
ATOM   2762  O   GNP B433       30.789   1.845  25.597  1.00  0.00           O  
ATOM   2763  N   GNP B77       -23.531 -26.893  -9.071  1.00  0.00           N  
ATOM   2764  C   GNP B77       -24.281 -26.305  -8.159  1.00  0.00           C  
ATOM   2765  C   GNP B77       -23.649 -25.237  -7.276  1.00  0.00           C  
ATOM   2766  C   GNP B77       -23.463 -23.901  -8.015  1.00  0.00           C  
ATOM   2767  C   GNP B77       -22.817 -22.854  -7.098  1.00  0.00           C  
ATOM   2768  C   GNP B77       -22.629 -21.526  -7.848  1.00  0.00           C  
ATOM   2769  C   GNP B77       -22.006 -20.437  -6.960  1.00  0.00           C  
ATOM   2770  S   GNP B77       -20.262 -20.873  -6.665  1.00  0.00           S  
ATOM   2771  S   GNP B77       -19.530 -18.920  -6.599  1.00  0.00           S  
ATOM   2772  C   GNP B77       -21.124 -18.073  -6.832  1.00  0.00           C  
ATOM   2773  C   GNP B77       -21.951 -19.070  -7.659  1.00  0.00           C  
ATOM   2774  O   GNP B77       -25.455 -26.610  -8.051  1.00  0.00           O  
ATOM   2775  N   GNP B25       -34.328   1.984  21.155  1.00  0.00           N  
ATOM   2776  C   GNP B25       -34.618   2.926  20.276  1.00  0.00           C  
ATOM   2777  C   GNP B25       -33.512   3.426  19.356  1.00  0.00           C  
ATOM   2778  C   GNP B25       -33.199   2.435  18.223  1.00  0.00           C  
ATOM   2779  C   GNP B25       -32.076   2.969  17.324  1.00  0.00           C  
ATOM   2780  C   GNP B25       -31.767   1.968  16.199  1.00  0.00           C  
ATOM   2781  C   GNP B25       -30.663   2.473  15.257  1.00  0.00           C  
ATOM   2782  S   GNP B25       -29.080   2.422  16.157  1.00  0.00           S  
ATOM   2783  S   GNP B25       -27.879   1.960  14.514  1.00  0.00           S  
ATOM   2784  C   GNP B25       -29.200   1.959  13.261  1.00  0.00           C  
ATOM   2785  C   GNP B25       -30.452   1.544  14.050  1.00  0.00           C  
ATOM   2786  O   GNP B25       -35.753   3.360  20.205  1.00  0.00           O  
ATOM   2787  N   GNP B400       26.644   2.879 -28.678  1.00  0.00           N  
ATOM   2788  C   GNP B400       25.747   2.181 -29.349  1.00  0.00           C  
ATOM   2789  C   GNP B400       24.573   1.582 -28.586  1.00  0.00           C  
ATOM   2790  C   GNP B400       23.513   2.634 -28.221  1.00  0.00           C  
ATOM   2791  C   GNP B400       22.352   1.995 -27.447  1.00  0.00           C  
ATOM   2792  C   GNP B400       21.302   3.056 -27.081  1.00  0.00           C  
ATOM   2793  C   GNP B400       20.106   2.456 -26.324  1.00  0.00           C  
ATOM   2794  S   GNP B400       20.666   1.990 -24.654  1.00  0.00           S  
ATOM   2795  S   GNP B400       18.873   2.403 -23.671  1.00  0.00           S  
ATOM   2796  C   GNP B400       17.922   2.912 -25.137  1.00  0.00           C  
ATOM   2797  C   GNP B400       18.989   3.484 -26.084  1.00  0.00           C  
ATOM   2798  O   GNP B400       25.863   2.045 -30.554  1.00  0.00           O  
ATOM   2799  N   GNP B254        2.077  23.339 -29.834  1.00  0.00           N  
ATOM   2800  C   GNP B254        1.445  22.348 -30.434  1.00  0.00           C  
ATOM   2801  C   GNP B254        1.324  21.016 -29.706  1.00  0.00           C  
ATOM   2802  C   GNP B254        0.261  21.050 -28.596  1.00  0.00           C  
ATOM   2803  C   GNP B254        0.174  19.695 -27.880  1.00  0.00           C  
ATOM   2804  C   GNP B254       -0.887  19.742 -26.768  1.00  0.00           C  
ATOM   2805  C   GNP B254       -1.026  18.397 -26.038  1.00  0.00           C  
ATOM   2806  S   GNP B254        0.467  18.141 -25.027  1.00  0.00           S  
ATOM   2807  S   GNP B254       -0.467  17.124 -23.463  1.00  0.00           S  
ATOM   2808  C   GNP B254       -2.147  17.124 -24.165  1.00  0.00           C  
ATOM   2809  C   GNP B254       -2.183  18.396 -25.026  1.00  0.00           C  
ATOM   2810  O   GNP B254        0.961  22.519 -31.539  1.00  0.00           O  
ATOM   2811  N   GNP B257        2.667  28.688  26.655  1.00  0.00           N  
ATOM   2812  C   GNP B257        3.329  29.293  25.687  1.00  0.00           C  
ATOM   2813  C   GNP B257        3.728  28.482  24.462  1.00  0.00           C  
ATOM   2814  C   GNP B257        2.541  28.225  23.518  1.00  0.00           C  
ATOM   2815  C   GNP B257        2.980  27.399  22.301  1.00  0.00           C  
ATOM   2816  C   GNP B257        1.785  27.142  21.368  1.00  0.00           C  
ATOM   2817  C   GNP B257        2.183  26.337  20.121  1.00  0.00           C  
ATOM   2818  S   GNP B257        2.541  24.628  20.637  1.00  0.00           S  
ATOM   2819  S   GNP B257        1.852  23.697  18.901  1.00  0.00           S  
ATOM   2820  C   GNP B257        1.392  25.211  18.001  1.00  0.00           C  
ATOM   2821  C   GNP B257        1.027  26.203  19.116  1.00  0.00           C  
ATOM   2822  O   GNP B257        3.592  30.479  25.782  1.00  0.00           O  
ATOM   2823  N   GNP B489       33.728  18.957  -3.159  1.00  0.00           N  
ATOM   2824  C   GNP B489       33.650  18.538  -4.408  1.00  0.00           C  
ATOM   2825  C   GNP B489       32.585  17.509  -4.765  1.00  0.00           C  
ATOM   2826  C   GNP B489       31.181  18.129  -4.862  1.00  0.00           C  
ATOM   2827  C   GNP B489       30.136  17.062  -5.213  1.00  0.00           C  
ATOM   2828  C   GNP B489       28.735  17.690  -5.301  1.00  0.00           C  
ATOM   2829  C   GNP B489       27.657  16.660  -5.676  1.00  0.00           C  
ATOM   2830  S   GNP B489       27.408  15.553  -4.251  1.00  0.00           S  
ATOM   2831  S   GNP B489       25.367  15.232  -4.545  1.00  0.00           S  
ATOM   2832  C   GNP B489       25.196  16.233  -6.055  1.00  0.00           C  
ATOM   2833  C   GNP B489       26.283  17.309  -5.907  1.00  0.00           C  
ATOM   2834  O   GNP B489       34.409  18.989  -5.247  1.00  0.00           O  
ATOM   2835  N   GNP B137      -18.833  17.058  31.372  1.00  0.00           N  
ATOM   2836  C   GNP B137      -18.339  18.166  30.850  1.00  0.00           C  
ATOM   2837  C   GNP B137      -17.310  18.047  29.734  1.00  0.00           C  
ATOM   2838  C   GNP B137      -17.948  17.671  28.387  1.00  0.00           C  
ATOM   2839  C   GNP B137      -16.881  17.553  27.291  1.00  0.00           C  
ATOM   2840  C   GNP B137      -17.528  17.171  25.950  1.00  0.00           C  
ATOM   2841  C   GNP B137      -16.497  17.064  24.814  1.00  0.00           C  
ATOM   2842  S   GNP B137      -15.486  15.577  25.102  1.00  0.00           S  
ATOM   2843  S   GNP B137      -15.185  15.093  23.094  1.00  0.00           S  
ATOM   2844  C   GNP B137      -16.092  16.502  22.384  1.00  0.00           C  
ATOM   2845  C   GNP B137      -17.155  16.825  23.446  1.00  0.00           C  
ATOM   2846  O   GNP B137      -18.723  19.249  31.254  1.00  0.00           O  
ATOM   2847  N   GNP B357       17.231 -14.042  31.647  1.00  0.00           N  
ATOM   2848  C   GNP B357       18.104 -14.491  30.764  1.00  0.00           C  
ATOM   2849  C   GNP B357       17.750 -14.406  29.285  1.00  0.00           C  
ATOM   2850  C   GNP B357       17.890 -12.979  28.731  1.00  0.00           C  
ATOM   2851  C   GNP B357       17.518 -12.931  27.243  1.00  0.00           C  
ATOM   2852  C   GNP B357       17.655 -11.500  26.700  1.00  0.00           C  
ATOM   2853  C   GNP B357       17.315 -11.408  25.204  1.00  0.00           C  
ATOM   2854  S   GNP B357       15.518 -11.638  25.014  1.00  0.00           S  
ATOM   2855  S   GNP B357       15.279 -10.360  23.381  1.00  0.00           S  
ATOM   2856  C   GNP B357       17.030  -9.898  23.198  1.00  0.00           C  
ATOM   2857  C   GNP B357       17.590 -10.011  24.625  1.00  0.00           C  
ATOM   2858  O   GNP B357       19.169 -14.943  31.142  1.00  0.00           O  
ATOM   2859  N   GNP B356       21.865 -14.409 -24.106  1.00  0.00           N  
ATOM   2860  C   GNP B356       20.731 -14.878 -24.592  1.00  0.00           C  
ATOM   2861  C   GNP B356       19.468 -14.740 -23.753  1.00  0.00           C  
ATOM   2862  C   GNP B356       18.908 -13.308 -23.771  1.00  0.00           C  
ATOM   2863  C   GNP B356       17.642 -13.205 -22.909  1.00  0.00           C  
ATOM   2864  C   GNP B356       17.094 -11.769 -22.927  1.00  0.00           C  
ATOM   2865  C   GNP B356       15.811 -11.624 -22.095  1.00  0.00           C  
ATOM   2866  S   GNP B356       16.256 -11.760 -20.334  1.00  0.00           S  
ATOM   2867  S   GNP B356       14.815 -10.433 -19.614  1.00  0.00           S  
ATOM   2868  C   GNP B356       14.037 -10.053 -21.215  1.00  0.00           C  
ATOM   2869  C   GNP B356       15.180 -10.229 -22.228  1.00  0.00           C  
ATOM   2870  O   GNP B356       20.712 -15.392 -25.697  1.00  0.00           O  
ATOM   2871  N   GNP B26       -34.280  10.221 -19.865  1.00  0.00           N  
ATOM   2872  C   GNP B26       -34.442   8.912 -19.915  1.00  0.00           C  
ATOM   2873  C   GNP B26       -33.278   8.020 -19.504  1.00  0.00           C  
ATOM   2874  C   GNP B26       -33.097   7.960 -17.978  1.00  0.00           C  
ATOM   2875  C   GNP B26       -31.912   7.060 -17.603  1.00  0.00           C  
ATOM   2876  C   GNP B26       -31.734   7.013 -16.077  1.00  0.00           C  
ATOM   2877  C   GNP B26       -30.571   6.102 -15.653  1.00  0.00           C  
ATOM   2878  S   GNP B26       -29.011   6.917 -16.118  1.00  0.00           S  
ATOM   2879  S   GNP B26       -27.878   6.211 -14.514  1.00  0.00           S  
ATOM   2880  C   GNP B26       -29.185   5.211 -13.737  1.00  0.00           C  
ATOM   2881  C   GNP B26       -30.482   5.937 -14.127  1.00  0.00           C  
ATOM   2882  O   GNP B26       -35.511   8.447 -20.268  1.00  0.00           O  
ATOM   2883  N   GNP B47       -28.679 -26.648   2.833  1.00  0.00           N  
ATOM   2884  C   GNP B47       -29.315 -25.650   3.418  1.00  0.00           C  
ATOM   2885  C   GNP B47       -28.526 -24.401   3.786  1.00  0.00           C  
ATOM   2886  C   GNP B47       -28.223 -23.519   2.564  1.00  0.00           C  
ATOM   2887  C   GNP B47       -27.420 -22.276   2.972  1.00  0.00           C  
ATOM   2888  C   GNP B47       -27.116 -21.405   1.743  1.00  0.00           C  
ATOM   2889  C   GNP B47       -26.333 -20.134   2.109  1.00  0.00           C  
ATOM   2890  S   GNP B47       -24.639 -20.621   2.566  1.00  0.00           S  
ATOM   2891  S   GNP B47       -23.686 -18.918   1.827  1.00  0.00           S  
ATOM   2892  C   GNP B47       -25.182 -18.051   1.257  1.00  0.00           C  
ATOM   2893  C   GNP B47       -26.154 -19.190   0.908  1.00  0.00           C  
ATOM   2894  O   GNP B47       -30.511 -25.738   3.634  1.00  0.00           O  
ATOM   2895  N   GNP B373       18.030  12.370  31.899  1.00  0.00           N  
ATOM   2896  C   GNP B373       19.028  12.555  31.056  1.00  0.00           C  
ATOM   2897  C   GNP B373       18.909  11.979  29.651  1.00  0.00           C  
ATOM   2898  C   GNP B373       17.972  12.808  28.757  1.00  0.00           C  
ATOM   2899  C   GNP B373       17.870  12.194  27.354  1.00  0.00           C  
ATOM   2900  C   GNP B373       16.926  13.025  26.470  1.00  0.00           C  
ATOM   2901  C   GNP B373       16.812  12.460  25.046  1.00  0.00           C  
ATOM   2902  S   GNP B373       15.868  10.904  25.125  1.00  0.00           S  
ATOM   2903  S   GNP B373       14.929  11.094  23.271  1.00  0.00           S  
ATOM   2904  C   GNP B373       15.709  12.664  22.781  1.00  0.00           C  
ATOM   2905  C   GNP B373       15.987  13.367  24.119  1.00  0.00           C  
ATOM   2906  O   GNP B373       20.007  13.189  31.406  1.00  0.00           O  
ATOM   2907  N   GNP B224       -6.889  36.889  -6.493  1.00  0.00           N  
ATOM   2908  C   GNP B224       -7.053  36.463  -7.732  1.00  0.00           C  
ATOM   2909  C   GNP B224       -6.642  35.036  -8.070  1.00  0.00           C  
ATOM   2910  C   GNP B224       -7.654  33.998  -7.555  1.00  0.00           C  
ATOM   2911  C   GNP B224       -7.202  32.574  -7.907  1.00  0.00           C  
ATOM   2912  C   GNP B224       -8.216  31.544  -7.383  1.00  0.00           C  
ATOM   2913  C   GNP B224       -7.816  30.102  -7.733  1.00  0.00           C  
ATOM   2914  S   GNP B224       -6.370  29.651  -6.722  1.00  0.00           S  
ATOM   2915  S   GNP B224       -6.849  27.632  -6.497  1.00  0.00           S  
ATOM   2916  C   GNP B224       -8.369  27.647  -7.498  1.00  0.00           C  
ATOM   2917  C   GNP B224       -8.897  29.082  -7.340  1.00  0.00           C  
ATOM   2918  O   GNP B224       -7.540  37.203  -8.568  1.00  0.00           O  
ATOM   2919  N   GNP B474       36.424   8.043 -16.816  1.00  0.00           N  
ATOM   2920  C   GNP B474       35.886   7.446 -17.862  1.00  0.00           C  
ATOM   2921  C   GNP B474       34.561   6.718 -17.681  1.00  0.00           C  
ATOM   2922  C   GNP B474       33.368   7.685 -17.592  1.00  0.00           C  
ATOM   2923  C   GNP B474       32.054   6.916 -17.401  1.00  0.00           C  
ATOM   2924  C   GNP B474       30.870   7.891 -17.307  1.00  0.00           C  
ATOM   2925  C   GNP B474       29.526   7.163 -17.139  1.00  0.00           C  
ATOM   2926  S   GNP B474       29.471   6.450 -15.464  1.00  0.00           S  
ATOM   2927  S   GNP B474       27.418   6.678 -15.169  1.00  0.00           S  
ATOM   2928  C   GNP B474       27.034   7.396 -16.796  1.00  0.00           C  
ATOM   2929  C   GNP B474       28.328   8.125 -17.190  1.00  0.00           C  
ATOM   2930  O   GNP B474       36.442   7.502 -18.944  1.00  0.00           O  
ATOM   2931  N   GNP B237       -1.550 -29.488  23.815  1.00  0.00           N  
ATOM   2932  C   GNP B237       -1.316 -30.171  22.710  1.00  0.00           C  
ATOM   2933  C   GNP B237       -1.407 -29.445  21.374  1.00  0.00           C  
ATOM   2934  C   GNP B237       -0.183 -28.553  21.108  1.00  0.00           C  
ATOM   2935  C   GNP B237       -0.314 -27.833  19.760  1.00  0.00           C  
ATOM   2936  C   GNP B237        0.911 -26.940  19.506  1.00  0.00           C  
ATOM   2937  C   GNP B237        0.835 -26.216  18.153  1.00  0.00           C  
ATOM   2938  S   GNP B237       -0.459 -24.938  18.263  1.00  0.00           S  
ATOM   2939  S   GNP B237        0.459 -23.551  17.002  1.00  0.00           S  
ATOM   2940  C   GNP B237        1.921 -24.553  16.590  1.00  0.00           C  
ATOM   2941  C   GNP B237        2.121 -25.437  17.831  1.00  0.00           C  
ATOM   2942  O   GNP B237       -1.019 -31.350  22.778  1.00  0.00           O  
ATOM   2943  N   GNP B132      -17.283  12.413 -33.487  1.00  0.00           N  
ATOM   2944  C   GNP B132      -17.855  11.224 -33.432  1.00  0.00           C  
ATOM   2945  C   GNP B132      -17.334  10.213 -32.420  1.00  0.00           C  
ATOM   2946  C   GNP B132      -17.798  10.526 -30.988  1.00  0.00           C  
ATOM   2947  C   GNP B132      -17.247   9.493 -29.996  1.00  0.00           C  
ATOM   2948  C   GNP B132      -17.710   9.818 -28.567  1.00  0.00           C  
ATOM   2949  C   GNP B132      -17.201   8.793 -27.541  1.00  0.00           C  
ATOM   2950  S   GNP B132      -15.406   9.031 -27.343  1.00  0.00           S  
ATOM   2951  S   GNP B132      -15.314   8.524 -25.321  1.00  0.00           S  
ATOM   2952  C   GNP B132      -17.079   8.136 -25.104  1.00  0.00           C  
ATOM   2953  C   GNP B132      -17.780   9.032 -26.138  1.00  0.00           C  
ATOM   2954  O   GNP B132      -18.789  10.966 -34.171  1.00  0.00           O  
ATOM   2955  N   GNP B15       -36.395  -3.865  -7.351  1.00  0.00           N  
ATOM   2956  C   GNP B15       -36.166  -5.102  -6.951  1.00  0.00           C  
ATOM   2957  C   GNP B15       -34.723  -5.547  -6.755  1.00  0.00           C  
ATOM   2958  C   GNP B15       -34.110  -4.992  -5.459  1.00  0.00           C  
ATOM   2959  C   GNP B15       -32.655  -5.455  -5.301  1.00  0.00           C  
ATOM   2960  C   GNP B15       -32.049  -4.889  -4.006  1.00  0.00           C  
ATOM   2961  C   GNP B15       -30.598  -5.346  -3.793  1.00  0.00           C  
ATOM   2962  S   GNP B15       -29.549  -4.500  -5.018  1.00  0.00           S  
ATOM   2963  S   GNP B15       -27.853  -4.331  -3.813  1.00  0.00           S  
ATOM   2964  C   GNP B15       -28.528  -5.182  -2.352  1.00  0.00           C  
ATOM   2965  C   GNP B15       -30.037  -4.904  -2.432  1.00  0.00           C  
ATOM   2966  O   GNP B15       -37.102  -5.851  -6.732  1.00  0.00           O  
ATOM   2967  N   GNP B460       33.714 -13.681  20.939  1.00  0.00           N  
ATOM   2968  C   GNP B460       34.064 -14.134  19.749  1.00  0.00           C  
ATOM   2969  C   GNP B460       33.033 -14.103  18.628  1.00  0.00           C  
ATOM   2970  C   GNP B460       32.833 -12.690  18.056  1.00  0.00           C  
ATOM   2971  C   GNP B460       31.783 -12.698  16.937  1.00  0.00           C  
ATOM   2972  C   GNP B460       31.585 -11.281  16.376  1.00  0.00           C  
ATOM   2973  C   GNP B460       30.557 -11.244  15.233  1.00  0.00           C  
ATOM   2974  S   GNP B460       28.904 -11.525  15.945  1.00  0.00           S  
ATOM   2975  S   GNP B460       27.855 -10.305  14.617  1.00  0.00           S  
ATOM   2976  C   GNP B460       29.277  -9.804  13.598  1.00  0.00           C  
ATOM   2977  C   GNP B460       30.463  -9.858  14.574  1.00  0.00           C  
ATOM   2978  O   GNP B460       35.195 -14.547  19.566  1.00  0.00           O  
ATOM   2979  N   GNP B75       -29.123  25.908   4.612  1.00  0.00           N  
ATOM   2980  C   GNP B75       -29.291  25.691   3.321  1.00  0.00           C  
ATOM   2981  C   GNP B75       -28.223  24.907   2.570  1.00  0.00           C  
ATOM   2982  C   GNP B75       -28.295  23.398   2.855  1.00  0.00           C  
ATOM   2983  C   GNP B75       -27.200  22.644   2.089  1.00  0.00           C  
ATOM   2984  C   GNP B75       -27.277  21.137   2.386  1.00  0.00           C  
ATOM   2985  C   GNP B75       -26.211  20.337   1.620  1.00  0.00           C  
ATOM   2986  S   GNP B75       -24.585  20.711   2.349  1.00  0.00           S  
ATOM   2987  S   GNP B75       -23.740  18.827   2.044  1.00  0.00           S  
ATOM   2988  C   GNP B75       -25.170  18.071   1.210  1.00  0.00           C  
ATOM   2989  C   GNP B75       -26.376  18.819   1.800  1.00  0.00           C  
ATOM   2990  O   GNP B75       -30.293  26.101   2.763  1.00  0.00           O  
ATOM   2991  N   GNP B338       15.428  30.829 -17.528  1.00  0.00           N  
ATOM   2992  C   GNP B338       15.062  30.178 -18.617  1.00  0.00           C  
ATOM   2993  C   GNP B338       14.598  28.734 -18.479  1.00  0.00           C  
ATOM   2994  C   GNP B338       13.172  28.629 -17.912  1.00  0.00           C  
ATOM   2995  C   GNP B338       12.744  27.161 -17.780  1.00  0.00           C  
ATOM   2996  C   GNP B338       11.321  27.067 -17.206  1.00  0.00           C  
ATOM   2997  C   GNP B338       10.838  25.613 -17.078  1.00  0.00           C  
ATOM   2998  S   GNP B338       11.768  24.822 -15.726  1.00  0.00           S  
ATOM   2999  S   GNP B338       10.230  23.573 -15.071  1.00  0.00           S  
ATOM   3000  C   GNP B338        8.993  24.066 -16.311  1.00  0.00           C  
ATOM   3001  C   GNP B338        9.367  25.520 -16.643  1.00  0.00           C  
ATOM   3002  O   GNP B338       15.086  30.742 -19.696  1.00  0.00           O  
ATOM   3003  N   GNP B54       -29.088 -13.792 -21.432  1.00  0.00           N  
ATOM   3004  C   GNP B54       -29.431 -14.361 -20.291  1.00  0.00           C  
ATOM   3005  C   GNP B54       -28.442 -14.323 -19.134  1.00  0.00           C  
ATOM   3006  C   GNP B54       -28.387 -12.945 -18.455  1.00  0.00           C  
ATOM   3007  C   GNP B54       -27.375 -12.944 -17.301  1.00  0.00           C  
ATOM   3008  C   GNP B54       -27.322 -11.560 -16.634  1.00  0.00           C  
ATOM   3009  C   GNP B54       -26.337 -11.519 -15.455  1.00  0.00           C  
ATOM   3010  S   GNP B54       -24.645 -11.601 -16.123  1.00  0.00           S  
ATOM   3011  S   GNP B54       -23.750 -10.396 -14.674  1.00  0.00           S  
ATOM   3012  C   GNP B54       -25.242 -10.098 -13.675  1.00  0.00           C  
ATOM   3013  C   GNP B54       -26.389 -10.183 -14.695  1.00  0.00           C  
ATOM   3014  O   GNP B54       -30.526 -14.883 -20.180  1.00  0.00           O  
ATOM   3015  N   GNP B478       36.275   7.872   5.205  1.00  0.00           N  
ATOM   3016  C   GNP B478       36.360   7.489   3.945  1.00  0.00           C  
ATOM   3017  C   GNP B478       35.152   6.817   3.307  1.00  0.00           C  
ATOM   3018  C   GNP B478       34.044   7.822   2.949  1.00  0.00           C  
ATOM   3019  C   GNP B478       32.842   7.108   2.317  1.00  0.00           C  
ATOM   3020  C   GNP B478       31.738   8.120   1.969  1.00  0.00           C  
ATOM   3021  C   GNP B478       30.521   7.452   1.310  1.00  0.00           C  
ATOM   3022  S   GNP B478       29.653   6.474   2.578  1.00  0.00           S  
ATOM   3023  S   GNP B478       27.725   6.767   1.835  1.00  0.00           S  
ATOM   3024  C   GNP B478       28.190   7.766   0.387  1.00  0.00           C  
ATOM   3025  C   GNP B478       29.479   8.475   0.830  1.00  0.00           C  
ATOM   3026  O   GNP B478       37.384   7.692   3.318  1.00  0.00           O  
ATOM   3027  N   GNP B138      -17.449  26.357 -24.211  1.00  0.00           N  
ATOM   3028  C   GNP B138      -17.857  25.265 -24.828  1.00  0.00           C  
ATOM   3029  C   GNP B138      -17.248  23.930 -24.422  1.00  0.00           C  
ATOM   3030  C   GNP B138      -17.809  23.411 -23.088  1.00  0.00           C  
ATOM   3031  C   GNP B138      -17.166  22.071 -22.709  1.00  0.00           C  
ATOM   3032  C   GNP B138      -17.728  21.564 -21.370  1.00  0.00           C  
ATOM   3033  C   GNP B138      -17.129  20.210 -20.961  1.00  0.00           C  
ATOM   3034  S   GNP B138      -15.392  20.477 -20.482  1.00  0.00           S  
ATOM   3035  S   GNP B138      -15.318  19.008 -19.002  1.00  0.00           S  
ATOM   3036  C   GNP B138      -17.022  18.400 -19.200  1.00  0.00           C  
ATOM   3037  C   GNP B138      -17.793  19.632 -19.701  1.00  0.00           C  
ATOM   3038  O   GNP B138      -18.716  25.340 -25.689  1.00  0.00           O  
ATOM   3039  N   GNP B384       17.042  32.531  10.634  1.00  0.00           N  
ATOM   3040  C   GNP B384       17.377  32.571   9.358  1.00  0.00           C  
ATOM   3041  C   GNP B384       17.133  31.334   8.504  1.00  0.00           C  
ATOM   3042  C   GNP B384       15.651  31.162   8.131  1.00  0.00           C  
ATOM   3043  C   GNP B384       15.443  29.903   7.279  1.00  0.00           C  
ATOM   3044  C   GNP B384       13.958  29.737   6.918  1.00  0.00           C  
ATOM   3045  C   GNP B384       13.705  28.500   6.043  1.00  0.00           C  
ATOM   3046  S   GNP B384       13.938  27.016   7.074  1.00  0.00           S  
ATOM   3047  S   GNP B384       12.490  25.839   6.140  1.00  0.00           S  
ATOM   3048  C   GNP B384       11.985  27.056   4.884  1.00  0.00           C  
ATOM   3049  C   GNP B384       12.249  28.411   5.560  1.00  0.00           C  
ATOM   3050  O   GNP B384       17.853  33.588   8.888  1.00  0.00           O  
ATOM   3051  N   GNP B211       -9.822   0.800  36.164  1.00  0.00           N  
ATOM   3052  C   GNP B211       -8.634   1.359  36.295  1.00  0.00           C  
ATOM   3053  C   GNP B211       -7.687   1.341  35.102  1.00  0.00           C  
ATOM   3054  C   GNP B211       -8.078   2.372  34.030  1.00  0.00           C  
ATOM   3055  C   GNP B211       -7.107   2.318  32.842  1.00  0.00           C  
ATOM   3056  C   GNP B211       -7.510   3.347  31.773  1.00  0.00           C  
ATOM   3057  C   GNP B211       -6.550   3.346  30.572  1.00  0.00           C  
ATOM   3058  S   GNP B211       -6.815   1.808  29.633  1.00  0.00           S  
ATOM   3059  S   GNP B211       -6.426   2.605  27.744  1.00  0.00           S  
ATOM   3060  C   GNP B211       -6.034   4.297  28.288  1.00  0.00           C  
ATOM   3061  C   GNP B211       -6.863   4.470  29.571  1.00  0.00           C  
ATOM   3062  O   GNP B211       -8.326   1.887  37.348  1.00  0.00           O  
ATOM   3063  N   GNP B426       31.344 -13.678 -22.465  1.00  0.00           N  
ATOM   3064  C   GNP B426       30.375 -14.184 -23.205  1.00  0.00           C  
ATOM   3065  C   GNP B426       28.954 -14.159 -22.657  1.00  0.00           C  
ATOM   3066  C   GNP B426       28.318 -12.761 -22.742  1.00  0.00           C  
ATOM   3067  C   GNP B426       26.893 -12.774 -22.174  1.00  0.00           C  
ATOM   3068  C   GNP B426       26.269 -11.372 -22.257  1.00  0.00           C  
ATOM   3069  C   GNP B426       24.829 -11.341 -21.720  1.00  0.00           C  
ATOM   3070  S   GNP B426       24.891 -11.543 -19.911  1.00  0.00           S  
ATOM   3071  S   GNP B426       23.246 -10.337 -19.473  1.00  0.00           S  
ATOM   3072  C   GNP B426       22.809  -9.918 -21.190  1.00  0.00           C  
ATOM   3073  C   GNP B426       24.152  -9.978 -21.934  1.00  0.00           C  
ATOM   3074  O   GNP B426       30.628 -14.640 -24.305  1.00  0.00           O  
ATOM   3075  N   GNP B301       15.463 -31.222 -12.054  1.00  0.00           N  
ATOM   3076  C   GNP B301       14.309 -31.344 -12.684  1.00  0.00           C  
ATOM   3077  C   GNP B301       13.178 -30.393 -12.318  1.00  0.00           C  
ATOM   3078  C   GNP B301       13.378 -28.989 -12.912  1.00  0.00           C  
ATOM   3079  C   GNP B301       12.224 -28.058 -12.516  1.00  0.00           C  
ATOM   3080  C   GNP B301       12.437 -26.656 -13.109  1.00  0.00           C  
ATOM   3081  C   GNP B301       11.291 -25.694 -12.757  1.00  0.00           C  
ATOM   3082  S   GNP B301       11.405 -25.297 -10.983  1.00  0.00           S  
ATOM   3083  S   GNP B301       10.702 -23.338 -11.124  1.00  0.00           S  
ATOM   3084  C   GNP B301       10.397 -23.336 -12.918  1.00  0.00           C  
ATOM   3085  C   GNP B301       11.427 -24.337 -13.466  1.00  0.00           C  
ATOM   3086  O   GNP B301       14.178 -32.193 -13.548  1.00  0.00           O  
ATOM   3087  N   GNP B81       -24.819 -23.970  16.121  1.00  0.00           N  
ATOM   3088  C   GNP B81       -25.319 -24.000  14.900  1.00  0.00           C  
ATOM   3089  C   GNP B81       -24.812 -22.987  13.882  1.00  0.00           C  
ATOM   3090  C   GNP B81       -23.417 -23.348  13.343  1.00  0.00           C  
ATOM   3091  C   GNP B81       -22.937 -22.302  12.328  1.00  0.00           C  
ATOM   3092  C   GNP B81       -21.540 -22.668  11.800  1.00  0.00           C  
ATOM   3093  C   GNP B81       -21.027 -21.659  10.760  1.00  0.00           C  
ATOM   3094  S   GNP B81       -20.632 -20.104  11.622  1.00  0.00           S  
ATOM   3095  S   GNP B81       -19.025 -19.553  10.410  1.00  0.00           S  
ATOM   3096  C   GNP B81       -19.111 -20.966   9.265  1.00  0.00           C  
ATOM   3097  C   GNP B81       -19.698 -22.097  10.124  1.00  0.00           C  
ATOM   3098  O   GNP B81       -26.154 -24.837  14.608  1.00  0.00           O  
ATOM   3099  N   GNP B92       -23.015  -1.834 -31.742  1.00  0.00           N  
ATOM   3100  C   GNP B92       -23.555  -2.841 -31.082  1.00  0.00           C  
ATOM   3101  C   GNP B92       -22.846  -3.358 -29.838  1.00  0.00           C  
ATOM   3102  C   GNP B92       -23.041  -2.432 -28.626  1.00  0.00           C  
ATOM   3103  C   GNP B92       -22.306  -2.981 -27.395  1.00  0.00           C  
ATOM   3104  C   GNP B92       -22.502  -2.045 -26.191  1.00  0.00           C  
ATOM   3105  C   GNP B92       -21.802  -2.567 -24.927  1.00  0.00           C  
ATOM   3106  S   GNP B92       -20.003  -2.396 -25.159  1.00  0.00           S  
ATOM   3107  S   GNP B92       -19.535  -1.997 -23.165  1.00  0.00           S  
ATOM   3108  C   GNP B92       -21.226  -2.130 -22.505  1.00  0.00           C  
ATOM   3109  C   GNP B92       -22.115  -1.713 -23.688  1.00  0.00           C  
ATOM   3110  O   GNP B92       -24.606  -3.323 -31.466  1.00  0.00           O  
ATOM   3111  N   GNP B440       31.270  19.075 -16.977  1.00  0.00           N  
ATOM   3112  C   GNP B440       30.835  18.465 -18.064  1.00  0.00           C  
ATOM   3113  C   GNP B440       29.768  17.389 -17.915  1.00  0.00           C  
ATOM   3114  C   GNP B440       28.371  17.981 -17.663  1.00  0.00           C  
ATOM   3115  C   GNP B440       27.325  16.868 -17.511  1.00  0.00           C  
ATOM   3116  C   GNP B440       25.934  17.469 -17.253  1.00  0.00           C  
ATOM   3117  C   GNP B440       24.848  16.390 -17.117  1.00  0.00           C  
ATOM   3118  S   GNP B440       25.105  15.520 -15.538  1.00  0.00           S  
ATOM   3119  S   GNP B440       23.091  15.150 -15.133  1.00  0.00           S  
ATOM   3120  C   GNP B440       22.414  15.899 -16.647  1.00  0.00           C  
ATOM   3121  C   GNP B440       23.437  16.989 -17.005  1.00  0.00           C  
ATOM   3122  O   GNP B440       31.277  18.781 -19.154  1.00  0.00           O  
ATOM   3123  N   GNP B280        5.252  -8.269 -36.180  1.00  0.00           N  
ATOM   3124  C   GNP B280        4.115  -8.918 -36.017  1.00  0.00           C  
ATOM   3125  C   GNP B280        3.578  -9.100 -34.604  1.00  0.00           C  
ATOM   3126  C   GNP B280        2.948  -7.813 -34.046  1.00  0.00           C  
ATOM   3127  C   GNP B280        2.427  -8.033 -32.620  1.00  0.00           C  
ATOM   3128  C   GNP B280        1.806  -6.739 -32.069  1.00  0.00           C  
ATOM   3129  C   GNP B280        1.247  -6.919 -30.649  1.00  0.00           C  
ATOM   3130  S   GNP B280        2.652  -7.096 -29.503  1.00  0.00           S  
ATOM   3131  S   GNP B280        1.761  -6.144 -27.874  1.00  0.00           S  
ATOM   3132  C   GNP B280        0.154  -5.808 -28.659  1.00  0.00           C  
ATOM   3133  C   GNP B280        0.498  -5.673 -30.151  1.00  0.00           C  
ATOM   3134  O   GNP B280        3.513  -9.339 -36.989  1.00  0.00           O  
ATOM   3135  N   GNP B261        3.527  35.759  10.667  1.00  0.00           N  
ATOM   3136  C   GNP B261        3.779  35.936   9.384  1.00  0.00           C  
ATOM   3137  C   GNP B261        4.001  34.707   8.512  1.00  0.00           C  
ATOM   3138  C   GNP B261        2.687  33.983   8.175  1.00  0.00           C  
ATOM   3139  C   GNP B261        2.952  32.748   7.304  1.00  0.00           C  
ATOM   3140  C   GNP B261        1.633  32.027   6.979  1.00  0.00           C  
ATOM   3141  C   GNP B261        1.847  30.795   6.086  1.00  0.00           C  
ATOM   3142  S   GNP B261        2.664  29.506   7.080  1.00  0.00           S  
ATOM   3143  S   GNP B261        1.750  27.871   6.161  1.00  0.00           S  
ATOM   3144  C   GNP B261        0.776  28.811   4.943  1.00  0.00           C  
ATOM   3145  C   GNP B261        0.521  30.157   5.640  1.00  0.00           C  
ATOM   3146  O   GNP B261        3.813  37.062   8.922  1.00  0.00           O  
ATOM   3147  N   GNP B194       -6.287 -36.651 -12.561  1.00  0.00           N  
ATOM   3148  C   GNP B194       -7.545 -36.249 -12.574  1.00  0.00           C  
ATOM   3149  C   GNP B194       -7.888 -34.916 -11.923  1.00  0.00           C  
ATOM   3150  C   GNP B194       -7.473 -33.716 -12.790  1.00  0.00           C  
ATOM   3151  C   GNP B194       -7.827 -32.393 -12.098  1.00  0.00           C  
ATOM   3152  C   GNP B194       -7.402 -31.200 -12.970  1.00  0.00           C  
ATOM   3153  C   GNP B194       -7.759 -29.851 -12.327  1.00  0.00           C  
ATOM   3154  S   GNP B194       -6.660 -29.593 -10.898  1.00  0.00           S  
ATOM   3155  S   GNP B194       -6.520 -27.518 -11.068  1.00  0.00           S  
ATOM   3156  C   GNP B194       -7.625 -27.333 -12.502  1.00  0.00           C  
ATOM   3157  C   GNP B194       -7.469 -28.663 -13.258  1.00  0.00           C  
ATOM   3158  O   GNP B194       -8.394 -36.934 -13.115  1.00  0.00           O  
ATOM   3159  N   GNP B420       29.511 -24.537  10.601  1.00  0.00           N  
ATOM   3160  C   GNP B420       29.325 -25.013   9.384  1.00  0.00           C  
ATOM   3161  C   GNP B420       28.099 -24.555   8.604  1.00  0.00           C  
ATOM   3162  C   GNP B420       28.258 -23.131   8.047  1.00  0.00           C  
ATOM   3163  C   GNP B420       27.002 -22.703   7.276  1.00  0.00           C  
ATOM   3164  C   GNP B420       27.167 -21.276   6.729  1.00  0.00           C  
ATOM   3165  C   GNP B420       25.940 -20.812   5.928  1.00  0.00           C  
ATOM   3166  S   GNP B420       24.570 -20.536   7.095  1.00  0.00           S  
ATOM   3167  S   GNP B420       23.689 -18.948   6.066  1.00  0.00           S  
ATOM   3168  C   GNP B420       24.845 -18.920   4.661  1.00  0.00           C  
ATOM   3169  C   GNP B420       26.160 -19.446   5.258  1.00  0.00           C  
ATOM   3170  O   GNP B420       30.135 -25.786   8.905  1.00  0.00           O  
ATOM   3171  N   GNP B67       -29.001  12.096  26.208  1.00  0.00           N  
ATOM   3172  C   GNP B67       -28.935  13.211  25.505  1.00  0.00           C  
ATOM   3173  C   GNP B67       -27.795  13.376  24.509  1.00  0.00           C  
ATOM   3174  C   GNP B67       -28.015  12.556  23.227  1.00  0.00           C  
ATOM   3175  C   GNP B67       -26.843  12.741  22.253  1.00  0.00           C  
ATOM   3176  C   GNP B67       -27.070  11.912  20.978  1.00  0.00           C  
ATOM   3177  C   GNP B67       -25.931  12.085  19.960  1.00  0.00           C  
ATOM   3178  S   GNP B67       -24.452  11.247  20.613  1.00  0.00           S  
ATOM   3179  S   GNP B67       -23.685  10.634  18.772  1.00  0.00           S  
ATOM   3180  C   GNP B67       -24.976  11.382  17.729  1.00  0.00           C  
ATOM   3181  C   GNP B67       -26.222  11.376  18.628  1.00  0.00           C  
ATOM   3182  O   GNP B67       -29.785  14.070  25.652  1.00  0.00           O  
ATOM   3183  N   GNP B403       20.986   7.211  29.636  1.00  0.00           N  
ATOM   3184  C   GNP B403       21.948   7.226  28.733  1.00  0.00           C  
ATOM   3185  C   GNP B403       21.634   6.731  27.327  1.00  0.00           C  
ATOM   3186  C   GNP B403       20.825   7.755  26.513  1.00  0.00           C  
ATOM   3187  C   GNP B403       20.521   7.218  25.108  1.00  0.00           C  
ATOM   3188  C   GNP B403       19.707   8.245  24.305  1.00  0.00           C  
ATOM   3189  C   GNP B403       19.399   7.759  22.880  1.00  0.00           C  
ATOM   3190  S   GNP B403       18.175   6.415  22.989  1.00  0.00           S  
ATOM   3191  S   GNP B403       17.181   6.843  21.205  1.00  0.00           S  
ATOM   3192  C   GNP B403       18.222   8.247  20.697  1.00  0.00           C  
ATOM   3193  C   GNP B403       18.712   8.839  22.028  1.00  0.00           C  
ATOM   3194  O   GNP B403       23.052   7.646  29.031  1.00  0.00           O  
ATOM   3195  N   GNP B258       -1.028  36.346 -17.543  1.00  0.00           N  
ATOM   3196  C   GNP B258       -1.358  35.637 -18.606  1.00  0.00           C  
ATOM   3197  C   GNP B258       -1.227  34.122 -18.538  1.00  0.00           C  
ATOM   3198  C   GNP B258       -2.361  33.472 -17.727  1.00  0.00           C  
ATOM   3199  C   GNP B258       -2.191  31.948 -17.673  1.00  0.00           C  
ATOM   3200  C   GNP B258       -3.324  31.309 -16.855  1.00  0.00           C  
ATOM   3201  C   GNP B258       -3.209  29.778 -16.794  1.00  0.00           C  
ATOM   3202  S   GNP B258       -1.789  29.356 -15.734  1.00  0.00           S  
ATOM   3203  S   GNP B258       -2.592  27.603 -14.937  1.00  0.00           S  
ATOM   3204  C   GNP B258       -4.159  27.630 -15.862  1.00  0.00           C  
ATOM   3205  C   GNP B258       -4.416  29.126 -16.102  1.00  0.00           C  
ATOM   3206  O   GNP B258       -1.772  36.199 -19.604  1.00  0.00           O  
ATOM   3207  N   GNP B269        5.854 -31.792   8.286  1.00  0.00           N  
ATOM   3208  C   GNP B269        5.217 -32.013   7.151  1.00  0.00           C  
ATOM   3209  C   GNP B269        4.503 -30.848   6.480  1.00  0.00           C  
ATOM   3210  C   GNP B269        5.478 -29.893   5.771  1.00  0.00           C  
ATOM   3211  C   GNP B269        4.723 -28.730   5.114  1.00  0.00           C  
ATOM   3212  C   GNP B269        5.707 -27.778   4.414  1.00  0.00           C  
ATOM   3213  C   GNP B269        4.992 -26.607   3.721  1.00  0.00           C  
ATOM   3214  S   GNP B269        4.349 -25.491   5.008  1.00  0.00           S  
ATOM   3215  S   GNP B269        4.598 -23.716   3.939  1.00  0.00           S  
ATOM   3216  C   GNP B269        5.250 -24.461   2.412  1.00  0.00           C  
ATOM   3217  C   GNP B269        5.956 -25.736   2.899  1.00  0.00           C  
ATOM   3218  O   GNP B269        5.226 -33.127   6.659  1.00  0.00           O  
ATOM   3219  N   GNP B283        0.676  -4.040  36.639  1.00  0.00           N  
ATOM   3220  C   GNP B283        1.981  -4.005  36.443  1.00  0.00           C  
ATOM   3221  C   GNP B283        2.504  -4.091  35.016  1.00  0.00           C  
ATOM   3222  C   GNP B283        2.332  -2.770  34.248  1.00  0.00           C  
ATOM   3223  C   GNP B283        2.862  -2.898  32.814  1.00  0.00           C  
ATOM   3224  C   GNP B283        2.678  -1.575  32.053  1.00  0.00           C  
ATOM   3225  C   GNP B283        3.218  -1.649  30.616  1.00  0.00           C  
ATOM   3226  S   GNP B283        2.107  -2.718  29.645  1.00  0.00           S  
ATOM   3227  S   GNP B283        2.314  -1.704  27.833  1.00  0.00           S  
ATOM   3228  C   GNP B283        3.502  -0.451  28.409  1.00  0.00           C  
ATOM   3229  C   GNP B283        3.169  -0.289  29.901  1.00  0.00           C  
ATOM   3230  O   GNP B283        2.733  -3.888  37.394  1.00  0.00           O  
ATOM   3231  N   GNP B5        -33.594 -20.620  14.440  1.00  0.00           N  
ATOM   3232  C   GNP B5        -34.113 -19.407  14.483  1.00  0.00           C  
ATOM   3233  C   GNP B5        -33.191 -18.214  14.272  1.00  0.00           C  
ATOM   3234  C   GNP B5        -32.811 -18.022  12.795  1.00  0.00           C  
ATOM   3235  C   GNP B5        -31.876 -16.817  12.623  1.00  0.00           C  
ATOM   3236  C   GNP B5        -31.496 -16.638  11.145  1.00  0.00           C  
ATOM   3237  C   GNP B5        -30.577 -15.426  10.921  1.00  0.00           C  
ATOM   3238  S   GNP B5        -28.939 -15.818  11.613  1.00  0.00           S  
ATOM   3239  S   GNP B5        -27.820 -14.744  10.217  1.00  0.00           S  
ATOM   3240  C   GNP B5        -29.222 -14.089   9.260  1.00  0.00           C  
ATOM   3241  C   GNP B5        -30.314 -15.157   9.431  1.00  0.00           C  
ATOM   3242  O   GNP B5        -35.309 -19.267  14.671  1.00  0.00           O  
ATOM   3243  N   GNP B41       -34.451  20.993  -1.520  1.00  0.00           N  
ATOM   3244  C   GNP B41       -34.629  20.297  -2.627  1.00  0.00           C  
ATOM   3245  C   GNP B41       -33.461  19.488  -3.174  1.00  0.00           C  
ATOM   3246  C   GNP B41       -33.219  18.196  -2.375  1.00  0.00           C  
ATOM   3247  C   GNP B41       -32.030  17.413  -2.949  1.00  0.00           C  
ATOM   3248  C   GNP B41       -31.792  16.128  -2.140  1.00  0.00           C  
ATOM   3249  C   GNP B41       -30.623  15.298  -2.695  1.00  0.00           C  
ATOM   3250  S   GNP B41       -29.073  16.182  -2.329  1.00  0.00           S  
ATOM   3251  S   GNP B41       -27.885  14.488  -2.053  1.00  0.00           S  
ATOM   3252  C   GNP B41       -29.171  13.250  -2.405  1.00  0.00           C  
ATOM   3253  C   GNP B41       -30.475  13.945  -1.981  1.00  0.00           C  
ATOM   3254  O   GNP B41       -35.717  20.300  -3.176  1.00  0.00           O  
ATOM   3255  N   GNP B185      -13.677  24.408  22.001  1.00  0.00           N  
ATOM   3256  C   GNP B185      -13.351  25.221  21.014  1.00  0.00           C  
ATOM   3257  C   GNP B185      -12.480  24.684  19.886  1.00  0.00           C  
ATOM   3258  C   GNP B185      -13.267  23.787  18.915  1.00  0.00           C  
ATOM   3259  C   GNP B185      -12.357  23.258  17.799  1.00  0.00           C  
ATOM   3260  C   GNP B185      -13.151  22.358  16.839  1.00  0.00           C  
ATOM   3261  C   GNP B185      -12.283  21.823  15.689  1.00  0.00           C  
ATOM   3262  S   GNP B185      -11.125  20.595  16.373  1.00  0.00           S  
ATOM   3263  S   GNP B185      -11.068  19.353  14.698  1.00  0.00           S  
ATOM   3264  C   GNP B185      -12.176  20.341  13.645  1.00  0.00           C  
ATOM   3265  C   GNP B185      -13.104  21.044  14.649  1.00  0.00           C  
ATOM   3266  O   GNP B185      -13.761  26.368  21.014  1.00  0.00           O  
ATOM   3267  N   GNP B487       34.148  12.522  20.961  1.00  0.00           N  
ATOM   3268  C   GNP B487       34.724  12.371  19.783  1.00  0.00           C  
ATOM   3269  C   GNP B487       33.940  11.679  18.675  1.00  0.00           C  
ATOM   3270  C   GNP B487       32.869  12.594  18.058  1.00  0.00           C  
ATOM   3271  C   GNP B487       32.096  11.861  16.953  1.00  0.00           C  
ATOM   3272  C   GNP B487       31.023  12.780  16.347  1.00  0.00           C  
ATOM   3273  C   GNP B487       30.238  12.095  15.217  1.00  0.00           C  
ATOM   3274  S   GNP B487       29.168  10.822  15.959  1.00  0.00           S  
ATOM   3275  S   GNP B487       27.591  11.008  14.604  1.00  0.00           S  
ATOM   3276  C   GNP B487       28.348  12.286  13.551  1.00  0.00           C  
ATOM   3277  C   GNP B487       29.267  13.056  14.513  1.00  0.00           C  
ATOM   3278  O   GNP B487       35.850  12.796  19.600  1.00  0.00           O  
ATOM   3279  N   GNP B114      -15.009 -26.891 -17.516  1.00  0.00           N  
ATOM   3280  C   GNP B114      -16.038 -26.581 -16.749  1.00  0.00           C  
ATOM   3281  C   GNP B114      -15.821 -25.605 -15.601  1.00  0.00           C  
ATOM   3282  C   GNP B114      -15.715 -24.149 -16.082  1.00  0.00           C  
ATOM   3283  C   GNP B114      -15.489 -23.197 -14.900  1.00  0.00           C  
ATOM   3284  C   GNP B114      -15.378 -21.745 -15.392  1.00  0.00           C  
ATOM   3285  C   GNP B114      -15.174 -20.752 -14.238  1.00  0.00           C  
ATOM   3286  S   GNP B114      -13.492 -20.982 -13.579  1.00  0.00           S  
ATOM   3287  S   GNP B114      -13.154 -18.987 -13.067  1.00  0.00           S  
ATOM   3288  C   GNP B114      -14.780 -18.345 -13.575  1.00  0.00           C  
ATOM   3289  C   GNP B114      -15.208 -19.289 -14.710  1.00  0.00           C  
ATOM   3290  O   GNP B114      -17.132 -27.063 -16.981  1.00  0.00           O  
ATOM   3291  N   GNP B385       23.245 -28.165  -6.088  1.00  0.00           N  
ATOM   3292  C   GNP B385       22.361 -28.464  -7.021  1.00  0.00           C  
ATOM   3293  C   GNP B385       21.033 -27.718  -7.030  1.00  0.00           C  
ATOM   3294  C   GNP B385       21.168 -26.290  -7.584  1.00  0.00           C  
ATOM   3295  C   GNP B385       19.814 -25.569  -7.570  1.00  0.00           C  
ATOM   3296  C   GNP B385       19.960 -24.140  -8.119  1.00  0.00           C  
ATOM   3297  C   GNP B385       18.621 -23.386  -8.146  1.00  0.00           C  
ATOM   3298  S   GNP B385       18.147 -23.007  -6.428  1.00  0.00           S  
ATOM   3299  S   GNP B385       17.208 -21.187  -6.830  1.00  0.00           S  
ATOM   3300  C   GNP B385       17.443 -21.204  -8.635  1.00  0.00           C  
ATOM   3301  C   GNP B385       18.736 -22.013  -8.828  1.00  0.00           C  
ATOM   3302  O   GNP B385       22.626 -29.308  -7.858  1.00  0.00           O  
ATOM   3303  N   GNP B404       26.698  14.084 -23.223  1.00  0.00           N  
ATOM   3304  C   GNP B404       26.044  13.373 -24.123  1.00  0.00           C  
ATOM   3305  C   GNP B404       24.984  12.390 -23.643  1.00  0.00           C  
ATOM   3306  C   GNP B404       23.683  13.092 -23.221  1.00  0.00           C  
ATOM   3307  C   GNP B404       22.644  12.072 -22.737  1.00  0.00           C  
ATOM   3308  C   GNP B404       21.350  12.784 -22.311  1.00  0.00           C  
ATOM   3309  C   GNP B404       20.269  11.798 -21.840  1.00  0.00           C  
ATOM   3310  S   GNP B404       20.785  11.113 -20.233  1.00  0.00           S  
ATOM   3311  S   GNP B404       18.872  10.918 -19.424  1.00  0.00           S  
ATOM   3312  C   GNP B404       17.951  11.518 -20.875  1.00  0.00           C  
ATOM   3313  C   GNP B404       18.928  12.491 -21.552  1.00  0.00           C  
ATOM   3314  O   GNP B404       26.285  13.526 -25.307  1.00  0.00           O  
ATOM   3315  N   GNP B89       -26.570 -14.406  23.172  1.00  0.00           N  
ATOM   3316  C   GNP B89       -25.518 -14.706  23.909  1.00  0.00           C  
ATOM   3317  C   GNP B89       -24.132 -14.547  23.297  1.00  0.00           C  
ATOM   3318  C   GNP B89       -23.689 -13.077  23.224  1.00  0.00           C  
ATOM   3319  C   GNP B89       -22.295 -12.957  22.595  1.00  0.00           C  
ATOM   3320  C   GNP B89       -21.864 -11.483  22.520  1.00  0.00           C  
ATOM   3321  C   GNP B89       -20.460 -11.315  21.918  1.00  0.00           C  
ATOM   3322  S   GNP B89       -20.555 -11.698  20.139  1.00  0.00           S  
ATOM   3323  S   GNP B89       -19.103 -10.334  19.518  1.00  0.00           S  
ATOM   3324  C   GNP B89       -18.670  -9.697  21.167  1.00  0.00           C  
ATOM   3325  C   GNP B89       -19.967  -9.861  21.975  1.00  0.00           C  
ATOM   3326  O   GNP B89       -25.670 -15.082  25.058  1.00  0.00           O  
ATOM   3327  N   GNP B208       -6.049  -2.269 -36.922  1.00  0.00           N  
ATOM   3328  C   GNP B208       -6.979  -3.125 -36.541  1.00  0.00           C  
ATOM   3329  C   GNP B208       -6.991  -3.587 -35.090  1.00  0.00           C  
ATOM   3330  C   GNP B208       -7.554  -2.518 -34.139  1.00  0.00           C  
ATOM   3331  C   GNP B208       -7.542  -3.017 -32.688  1.00  0.00           C  
ATOM   3332  C   GNP B208       -8.101  -1.939 -31.745  1.00  0.00           C  
ATOM   3333  C   GNP B208       -8.130  -2.404 -30.280  1.00  0.00           C  
ATOM   3334  S   GNP B208       -6.415  -2.483 -29.674  1.00  0.00           S  
ATOM   3335  S   GNP B208       -6.826  -1.931 -27.704  1.00  0.00           S  
ATOM   3336  C   GNP B208       -8.631  -1.780 -27.883  1.00  0.00           C  
ATOM   3337  C   GNP B208       -8.821  -1.387 -29.356  1.00  0.00           C  
ATOM   3338  O   GNP B208       -7.812  -3.511 -37.342  1.00  0.00           O  
ATOM   3339  N   GNP B382       17.398  32.978   5.112  1.00  0.00           N  
ATOM   3340  C   GNP B382       17.591  32.880   3.810  1.00  0.00           C  
ATOM   3341  C   GNP B382       17.272  31.558   3.125  1.00  0.00           C  
ATOM   3342  C   GNP B382       15.761  31.346   2.938  1.00  0.00           C  
ATOM   3343  C   GNP B382       15.478  30.001   2.253  1.00  0.00           C  
ATOM   3344  C   GNP B382       13.965  29.796   2.078  1.00  0.00           C  
ATOM   3345  C   GNP B382       13.635  28.470   1.373  1.00  0.00           C  
ATOM   3346  S   GNP B382       13.998  27.107   2.525  1.00  0.00           S  
ATOM   3347  S   GNP B382       12.473  25.834   1.887  1.00  0.00           S  
ATOM   3348  C   GNP B382       11.818  26.908   0.571  1.00  0.00           C  
ATOM   3349  C   GNP B382       12.135  28.328   1.065  1.00  0.00           C  
ATOM   3350  O   GNP B382       18.000  33.842   3.184  1.00  0.00           O  
ATOM   3351  N   GNP B311        9.569 -24.907  24.284  1.00  0.00           N  
ATOM   3352  C   GNP B311        9.980 -25.546  23.204  1.00  0.00           C  
ATOM   3353  C   GNP B311        9.576 -25.003  21.840  1.00  0.00           C  
ATOM   3354  C   GNP B311       10.389 -23.760  21.440  1.00  0.00           C  
ATOM   3355  C   GNP B311        9.948 -23.238  20.066  1.00  0.00           C  
ATOM   3356  C   GNP B311       10.761 -21.993  19.679  1.00  0.00           C  
ATOM   3357  C   GNP B311       10.369 -21.447  18.296  1.00  0.00           C  
ATOM   3358  S   GNP B311        8.712 -20.704  18.426  1.00  0.00           S  
ATOM   3359  S   GNP B311        9.016 -19.183  17.029  1.00  0.00           S  
ATOM   3360  C   GNP B311       10.719 -19.633  16.571  1.00  0.00           C  
ATOM   3361  C   GNP B311       11.277 -20.293  17.843  1.00  0.00           C  
ATOM   3362  O   GNP B311       10.681 -26.536  23.317  1.00  0.00           O  
ATOM   3363  N   GNP B148      -18.479  30.842  10.596  1.00  0.00           N  
ATOM   3364  C   GNP B148      -18.477  31.078   9.297  1.00  0.00           C  
ATOM   3365  C   GNP B148      -17.608  30.207   8.401  1.00  0.00           C  
ATOM   3366  C   GNP B148      -18.218  28.815   8.168  1.00  0.00           C  
ATOM   3367  C   GNP B148      -17.311  27.964   7.269  1.00  0.00           C  
ATOM   3368  C   GNP B148      -17.926  26.572   7.048  1.00  0.00           C  
ATOM   3369  C   GNP B148      -17.062  25.691   6.132  1.00  0.00           C  
ATOM   3370  S   GNP B148      -15.560  25.221   7.047  1.00  0.00           S  
ATOM   3371  S   GNP B148      -15.336  23.329   6.194  1.00  0.00           S  
ATOM   3372  C   GNP B148      -16.762  23.419   5.067  1.00  0.00           C  
ATOM   3373  C   GNP B148      -17.742  24.356   5.791  1.00  0.00           C  
ATOM   3374  O   GNP B148      -19.175  31.967   8.843  1.00  0.00           O  
ATOM   3375  N   GNP B1        -33.849 -19.326 -15.589  1.00  0.00           N  
ATOM   3376  C   GNP B1        -34.077 -19.595 -14.317  1.00  0.00           C  
ATOM   3377  C   GNP B1        -32.977 -19.304 -13.304  1.00  0.00           C  
ATOM   3378  C   GNP B1        -32.854 -17.804 -12.988  1.00  0.00           C  
ATOM   3379  C   GNP B1        -31.731 -17.550 -11.973  1.00  0.00           C  
ATOM   3380  C   GNP B1        -31.612 -16.048 -11.668  1.00  0.00           C  
ATOM   3381  C   GNP B1        -30.514 -15.747 -10.636  1.00  0.00           C  
ATOM   3382  S   GNP B1        -28.897 -16.030 -11.426  1.00  0.00           S  
ATOM   3383  S   GNP B1        -27.862 -14.533 -10.405  1.00  0.00           S  
ATOM   3384  C   GNP B1        -29.246 -13.966  -9.368  1.00  0.00           C  
ATOM   3385  C   GNP B1        -30.489 -14.267 -10.221  1.00  0.00           C  
ATOM   3386  O   GNP B1        -35.155 -20.048 -13.977  1.00  0.00           O  
ATOM   3387  N   GNP B274        7.819 -25.525 -26.952  1.00  0.00           N  
ATOM   3388  C   GNP B274        6.511 -25.696 -26.928  1.00  0.00           C  
ATOM   3389  C   GNP B274        5.715 -25.049 -25.802  1.00  0.00           C  
ATOM   3390  C   GNP B274        5.535 -23.535 -26.006  1.00  0.00           C  
ATOM   3391  C   GNP B274        4.737 -22.919 -24.850  1.00  0.00           C  
ATOM   3392  C   GNP B274        4.568 -21.405 -25.060  1.00  0.00           C  
ATOM   3393  C   GNP B274        3.752 -20.747 -23.936  1.00  0.00           C  
ATOM   3394  S   GNP B274        4.771 -20.736 -22.426  1.00  0.00           S  
ATOM   3395  S   GNP B274        4.046 -18.937 -21.655  1.00  0.00           S  
ATOM   3396  C   GNP B274        2.843 -18.593 -22.978  1.00  0.00           C  
ATOM   3397  C   GNP B274        3.458 -19.265 -24.216  1.00  0.00           C  
ATOM   3398  O   GNP B274        5.968 -26.344 -27.804  1.00  0.00           O  
ATOM   3399  N   GNP B337       10.642  26.064  26.727  1.00  0.00           N  
ATOM   3400  C   GNP B337       11.399  26.511  25.742  1.00  0.00           C  
ATOM   3401  C   GNP B337       11.535  25.660  24.486  1.00  0.00           C  
ATOM   3402  C   GNP B337       10.288  25.733  23.590  1.00  0.00           C  
ATOM   3403  C   GNP B337       10.459  24.858  22.342  1.00  0.00           C  
ATOM   3404  C   GNP B337        9.205  24.933  21.456  1.00  0.00           C  
ATOM   3405  C   GNP B337        9.341  24.088  20.180  1.00  0.00           C  
ATOM   3406  S   GNP B337        9.278  22.330  20.651  1.00  0.00           S  
ATOM   3407  S   GNP B337        8.314  21.649  18.930  1.00  0.00           S  
ATOM   3408  C   GNP B337        8.214  23.254  18.077  1.00  0.00           C  
ATOM   3409  C   GNP B337        8.151  24.275  19.224  1.00  0.00           C  
ATOM   3410  O   GNP B337       11.953  27.590  25.846  1.00  0.00           O  
ATOM   3411  N   GNP B180       -9.140  26.308 -27.042  1.00  0.00           N  
ATOM   3412  C   GNP B180       -9.642  25.252 -27.654  1.00  0.00           C  
ATOM   3413  C   GNP B180       -9.324  23.870 -27.098  1.00  0.00           C  
ATOM   3414  C   GNP B180      -10.135  23.548 -25.832  1.00  0.00           C  
ATOM   3415  C   GNP B180       -9.783  22.153 -25.298  1.00  0.00           C  
ATOM   3416  C   GNP B180      -10.593  21.843 -24.029  1.00  0.00           C  
ATOM   3417  C   GNP B180      -10.290  20.444 -23.470  1.00  0.00           C  
ATOM   3418  S   GNP B180       -8.611  20.465 -22.764  1.00  0.00           S  
ATOM   3419  S   GNP B180       -8.980  19.116 -21.215  1.00  0.00           S  
ATOM   3420  C   GNP B180      -10.722  18.776 -21.622  1.00  0.00           C  
ATOM   3421  C   GNP B180      -11.202  20.074 -22.290  1.00  0.00           C  
ATOM   3422  O   GNP B180      -10.355  25.400 -28.631  1.00  0.00           O  
ATOM   3423  N   GNP B198       -8.004 -35.654  10.733  1.00  0.00           N  
ATOM   3424  C   GNP B198       -8.750 -35.630   9.645  1.00  0.00           C  
ATOM   3425  C   GNP B198       -8.975 -34.295   8.947  1.00  0.00           C  
ATOM   3426  C   GNP B198       -7.747 -33.842   8.140  1.00  0.00           C  
ATOM   3427  C   GNP B198       -8.008 -32.491   7.460  1.00  0.00           C  
ATOM   3428  C   GNP B198       -6.772 -32.044   6.662  1.00  0.00           C  
ATOM   3429  C   GNP B198       -6.997 -30.704   5.942  1.00  0.00           C  
ATOM   3430  S   GNP B198       -7.047 -29.385   7.197  1.00  0.00           S  
ATOM   3431  S   GNP B198       -6.172 -27.898   6.023  1.00  0.00           S  
ATOM   3432  C   GNP B198       -5.981 -28.889   4.508  1.00  0.00           C  
ATOM   3433  C   GNP B198       -5.820 -30.326   5.029  1.00  0.00           C  
ATOM   3434  O   GNP B198       -9.225 -36.665   9.213  1.00  0.00           O  
ATOM   3435  N   GNP B466       35.513  -8.639  10.705  1.00  0.00           N  
ATOM   3436  C   GNP B466       35.593  -9.089   9.467  1.00  0.00           C  
ATOM   3437  C   GNP B466       34.312  -9.199   8.650  1.00  0.00           C  
ATOM   3438  C   GNP B466       33.821  -7.832   8.145  1.00  0.00           C  
ATOM   3439  C   GNP B466       32.526  -7.981   7.335  1.00  0.00           C  
ATOM   3440  C   GNP B466       32.040  -6.609   6.840  1.00  0.00           C  
ATOM   3441  C   GNP B466       30.756  -6.713   6.002  1.00  0.00           C  
ATOM   3442  S   GNP B466       29.381  -7.142   7.117  1.00  0.00           S  
ATOM   3443  S   GNP B466       27.901  -6.077   6.102  1.00  0.00           S  
ATOM   3444  C   GNP B466       28.953  -5.463   4.749  1.00  0.00           C  
ATOM   3445  C   GNP B466       30.348  -5.365   5.385  1.00  0.00           C  
ATOM   3446  O   GNP B466       36.677  -9.388   8.999  1.00  0.00           O  
ATOM   3447  N   GNP B30       -35.371   9.755  10.207  1.00  0.00           N  
ATOM   3448  C   GNP B30       -35.608   9.568   8.922  1.00  0.00           C  
ATOM   3449  C   GNP B30       -34.422   9.387   7.983  1.00  0.00           C  
ATOM   3450  C   GNP B30       -33.797   7.987   8.092  1.00  0.00           C  
ATOM   3451  C   GNP B30       -32.603   7.845   7.140  1.00  0.00           C  
ATOM   3452  C   GNP B30       -31.981   6.445   7.262  1.00  0.00           C  
ATOM   3453  C   GNP B30       -30.793   6.249   6.306  1.00  0.00           C  
ATOM   3454  S   GNP B30       -29.402   7.256   6.913  1.00  0.00           S  
ATOM   3455  S   GNP B30       -27.881   5.963   6.306  1.00  0.00           S  
ATOM   3456  C   GNP B30       -28.946   4.708   5.531  1.00  0.00           C  
ATOM   3457  C   GNP B30       -30.262   4.807   6.320  1.00  0.00           C  
ATOM   3458  O   GNP B30       -36.756   9.528   8.517  1.00  0.00           O  
ATOM   3459  N   GNP B332       15.834  19.937 -29.111  1.00  0.00           N  
ATOM   3460  C   GNP B332       15.141  19.086 -29.844  1.00  0.00           C  
ATOM   3461  C   GNP B332       14.498  17.889 -29.155  1.00  0.00           C  
ATOM   3462  C   GNP B332       13.234  18.276 -28.370  1.00  0.00           C  
ATOM   3463  C   GNP B332       12.620  17.048 -27.683  1.00  0.00           C  
ATOM   3464  C   GNP B332       11.361  17.446 -26.896  1.00  0.00           C  
ATOM   3465  C   GNP B332       10.697  16.241 -26.210  1.00  0.00           C  
ATOM   3466  S   GNP B332       11.765  15.710 -24.834  1.00  0.00           S  
ATOM   3467  S   GNP B332       10.233  15.087 -23.562  1.00  0.00           S  
ATOM   3468  C   GNP B332        8.846  15.442 -24.686  1.00  0.00           C  
ATOM   3469  C   GNP B332        9.361  16.609 -25.544  1.00  0.00           C  
ATOM   3470  O   GNP B332       15.015  19.278 -31.040  1.00  0.00           O  
ATOM   3471  N   GNP B361       16.817  -8.745  36.261  1.00  0.00           N  
ATOM   3472  C   GNP B361       17.866  -9.039  35.516  1.00  0.00           C  
ATOM   3473  C   GNP B361       17.687  -9.110  34.005  1.00  0.00           C  
ATOM   3474  C   GNP B361       17.592  -7.717  33.361  1.00  0.00           C  
ATOM   3475  C   GNP B361       17.403  -7.829  31.842  1.00  0.00           C  
ATOM   3476  C   GNP B361       17.303  -6.432  31.209  1.00  0.00           C  
ATOM   3477  C   GNP B361       17.137  -6.494  29.682  1.00  0.00           C  
ATOM   3478  S   GNP B361       15.466  -7.118  29.316  1.00  0.00           S  
ATOM   3479  S   GNP B361       15.167  -6.010  27.573  1.00  0.00           S  
ATOM   3480  C   GNP B361       16.791  -5.188  27.546  1.00  0.00           C  
ATOM   3481  C   GNP B361       17.182  -5.103  29.030  1.00  0.00           C  
ATOM   3482  O   GNP B361       18.949  -9.228  36.041  1.00  0.00           O  
ATOM   3483  N   GNP B135      -16.689  11.427  33.804  1.00  0.00           N  
ATOM   3484  C   GNP B135      -15.977  12.517  33.590  1.00  0.00           C  
ATOM   3485  C   GNP B135      -14.927  12.494  32.486  1.00  0.00           C  
ATOM   3486  C   GNP B135      -15.549  12.599  31.084  1.00  0.00           C  
ATOM   3487  C   GNP B135      -14.464  12.564  30.000  1.00  0.00           C  
ATOM   3488  C   GNP B135      -15.096  12.663  28.603  1.00  0.00           C  
ATOM   3489  C   GNP B135      -14.043  12.656  27.484  1.00  0.00           C  
ATOM   3490  S   GNP B135      -13.333  10.982  27.381  1.00  0.00           S  
ATOM   3491  S   GNP B135      -13.017  10.976  25.318  1.00  0.00           S  
ATOM   3492  C   GNP B135      -13.616  12.664  24.993  1.00  0.00           C  
ATOM   3493  C   GNP B135      -14.659  12.901  26.097  1.00  0.00           C  
ATOM   3494  O   GNP B135      -16.180  13.515  34.258  1.00  0.00           O  
ATOM   3495  N   GNP B448       30.101  23.835  10.543  1.00  0.00           N  
ATOM   3496  C   GNP B448       30.437  23.690   9.275  1.00  0.00           C  
ATOM   3497  C   GNP B448       29.711  22.638   8.447  1.00  0.00           C  
ATOM   3498  C   GNP B448       28.296  23.085   8.043  1.00  0.00           C  
ATOM   3499  C   GNP B448       27.594  21.998   7.218  1.00  0.00           C  
ATOM   3500  C   GNP B448       26.179  22.452   6.826  1.00  0.00           C  
ATOM   3501  C   GNP B448       25.444  21.403   5.976  1.00  0.00           C  
ATOM   3502  S   GNP B448       25.027  19.992   7.050  1.00  0.00           S  
ATOM   3503  S   GNP B448       23.232  19.492   6.111  1.00  0.00           S  
ATOM   3504  C   GNP B448       23.293  20.766   4.813  1.00  0.00           C  
ATOM   3505  C   GNP B448       24.088  21.911   5.460  1.00  0.00           C  
ATOM   3506  O   GNP B448       31.299  24.401   8.791  1.00  0.00           O  
ATOM   3507  N   GNP B387       24.649 -30.098   5.208  1.00  0.00           N  
ATOM   3508  C   GNP B387       24.142 -30.491   4.055  1.00  0.00           C  
ATOM   3509  C   GNP B387       22.920 -29.763   3.512  1.00  0.00           C  
ATOM   3510  C   GNP B387       23.274 -28.391   2.914  1.00  0.00           C  
ATOM   3511  C   GNP B387       22.018 -27.685   2.386  1.00  0.00           C  
ATOM   3512  C   GNP B387       22.381 -26.313   1.796  1.00  0.00           C  
ATOM   3513  C   GNP B387       21.155 -25.577   1.232  1.00  0.00           C  
ATOM   3514  S   GNP B387       20.117 -25.045   2.631  1.00  0.00           S  
ATOM   3515  S   GNP B387       19.421 -23.280   1.762  1.00  0.00           S  
ATOM   3516  C   GNP B387       20.274 -23.462   0.165  1.00  0.00           C  
ATOM   3517  C   GNP B387       21.533 -24.273   0.513  1.00  0.00           C  
ATOM   3518  O   GNP B387       24.665 -31.407   3.444  1.00  0.00           O  
ATOM   3519  N   GNP B284        5.205   3.363 -36.343  1.00  0.00           N  
ATOM   3520  C   GNP B284        4.222   2.483 -36.388  1.00  0.00           C  
ATOM   3521  C   GNP B284        3.790   1.810 -35.092  1.00  0.00           C  
ATOM   3522  C   GNP B284        2.946   2.738 -34.203  1.00  0.00           C  
ATOM   3523  C   GNP B284        2.537   2.029 -32.905  1.00  0.00           C  
ATOM   3524  C   GNP B284        1.700   2.967 -32.021  1.00  0.00           C  
ATOM   3525  C   GNP B284        1.247   2.290 -30.718  1.00  0.00           C  
ATOM   3526  S   GNP B284        2.706   2.080 -29.648  1.00  0.00           S  
ATOM   3527  S   GNP B284        1.716   2.341 -27.830  1.00  0.00           S  
ATOM   3528  C   GNP B284        0.043   2.560 -28.513  1.00  0.00           C  
ATOM   3529  C   GNP B284        0.291   3.173 -29.900  1.00  0.00           C  
ATOM   3530  O   GNP B284        3.674   2.241 -37.448  1.00  0.00           O  
ATOM   3531  N   GNP B165      -13.224 -16.396  34.602  1.00  0.00           N  
ATOM   3532  C   GNP B165      -12.005 -16.899  34.633  1.00  0.00           C  
ATOM   3533  C   GNP B165      -11.133 -16.771  33.390  1.00  0.00           C  
ATOM   3534  C   GNP B165      -10.567 -15.352  33.216  1.00  0.00           C  
ATOM   3535  C   GNP B165       -9.703 -15.261  31.951  1.00  0.00           C  
ATOM   3536  C   GNP B165       -9.146 -13.838  31.782  1.00  0.00           C  
ATOM   3537  C   GNP B165       -8.253 -13.704  30.539  1.00  0.00           C  
ATOM   3538  S   GNP B165       -9.316 -13.795  29.062  1.00  0.00           S  
ATOM   3539  S   GNP B165       -8.204 -12.485  27.878  1.00  0.00           S  
ATOM   3540  C   GNP B165       -6.883 -12.155  29.087  1.00  0.00           C  
ATOM   3541  C   GNP B165       -7.580 -12.326  30.446  1.00  0.00           C  
ATOM   3542  O   GNP B165      -11.596 -17.435  35.648  1.00  0.00           O  
ATOM   3543  N   GNP B64       -29.643  10.407 -20.444  1.00  0.00           N  
ATOM   3544  C   GNP B64       -29.860   9.105 -20.473  1.00  0.00           C  
ATOM   3545  C   GNP B64       -28.767   8.174 -19.968  1.00  0.00           C  
ATOM   3546  C   GNP B64       -28.683   8.148 -18.433  1.00  0.00           C  
ATOM   3547  C   GNP B64       -27.566   7.207 -17.962  1.00  0.00           C  
ATOM   3548  C   GNP B64       -27.487   7.192 -16.427  1.00  0.00           C  
ATOM   3549  C   GNP B64       -26.396   6.243 -15.908  1.00  0.00           C  
ATOM   3550  S   GNP B64       -24.773   6.977 -16.292  1.00  0.00           S  
ATOM   3551  S   GNP B64       -23.776   6.264 -14.603  1.00  0.00           S  
ATOM   3552  C   GNP B64       -25.174   5.343 -13.887  1.00  0.00           C  
ATOM   3553  C   GNP B64       -26.410   6.115 -14.376  1.00  0.00           C  
ATOM   3554  O   GNP B64       -30.925   8.678 -20.883  1.00  0.00           O  
ATOM   3555  N   GNP B412       25.599  29.911  -5.952  1.00  0.00           N  
ATOM   3556  C   GNP B412       25.510  29.512  -7.207  1.00  0.00           C  
ATOM   3557  C   GNP B412       24.807  28.194  -7.503  1.00  0.00           C  
ATOM   3558  C   GNP B412       23.277  28.312  -7.409  1.00  0.00           C  
ATOM   3559  C   GNP B412       22.605  26.965  -7.705  1.00  0.00           C  
ATOM   3560  C   GNP B412       21.076  27.092  -7.603  1.00  0.00           C  
ATOM   3561  C   GNP B412       20.359  25.770  -7.915  1.00  0.00           C  
ATOM   3562  S   GNP B412       20.663  24.618  -6.538  1.00  0.00           S  
ATOM   3563  S   GNP B412       18.821  23.641  -6.624  1.00  0.00           S  
ATOM   3564  C   GNP B412       18.147  24.554  -8.047  1.00  0.00           C  
ATOM   3565  C   GNP B412       18.830  25.928  -7.957  1.00  0.00           C  
ATOM   3566  O   GNP B412       25.970  30.205  -8.096  1.00  0.00           O  
ATOM   3567  N   GNP B162       -8.508 -16.489 -36.010  1.00  0.00           N  
ATOM   3568  C   GNP B162       -9.563 -16.947 -35.362  1.00  0.00           C  
ATOM   3569  C   GNP B162       -9.605 -16.802 -33.847  1.00  0.00           C  
ATOM   3570  C   GNP B162       -9.932 -15.365 -33.406  1.00  0.00           C  
ATOM   3571  C   GNP B162       -9.957 -15.256 -31.875  1.00  0.00           C  
ATOM   3572  C   GNP B162      -10.278 -13.815 -31.445  1.00  0.00           C  
ATOM   3573  C   GNP B162      -10.337 -13.663 -29.916  1.00  0.00           C  
ATOM   3574  S   GNP B162       -8.644 -13.808 -29.263  1.00  0.00           S  
ATOM   3575  S   GNP B162       -8.877 -12.472 -27.678  1.00  0.00           S  
ATOM   3576  C   GNP B162      -10.630 -12.080 -27.968  1.00  0.00           C  
ATOM   3577  C   GNP B162      -10.799 -12.262 -29.485  1.00  0.00           C  
ATOM   3578  O   GNP B162      -10.480 -17.457 -35.981  1.00  0.00           O  
ATOM   3579  N   GNP B449       36.239 -13.903  -5.839  1.00  0.00           N  
ATOM   3580  C   GNP B449       35.692 -14.387  -6.938  1.00  0.00           C  
ATOM   3581  C   GNP B449       34.177 -14.326  -7.084  1.00  0.00           C  
ATOM   3582  C   GNP B449       33.678 -12.914  -7.432  1.00  0.00           C  
ATOM   3583  C   GNP B449       32.149 -12.891  -7.562  1.00  0.00           C  
ATOM   3584  C   GNP B449       31.660 -11.474  -7.903  1.00  0.00           C  
ATOM   3585  C   GNP B449       30.134 -11.408  -8.067  1.00  0.00           C  
ATOM   3586  S   GNP B449       29.375 -11.606  -6.423  1.00  0.00           S  
ATOM   3587  S   GNP B449       27.736 -10.360  -6.757  1.00  0.00           S  
ATOM   3588  C   GNP B449       28.123  -9.935  -8.484  1.00  0.00           C  
ATOM   3589  C   GNP B449       29.655 -10.029  -8.549  1.00  0.00           C  
ATOM   3590  O   GNP B449       36.400 -14.851  -7.813  1.00  0.00           O  
ATOM   3591  N   GNP B331       12.206  11.968  36.574  1.00  0.00           N  
ATOM   3592  C   GNP B331       13.306  12.287  35.917  1.00  0.00           C  
ATOM   3593  C   GNP B331       13.460  11.805  34.481  1.00  0.00           C  
ATOM   3594  C   GNP B331       12.609  12.623  33.495  1.00  0.00           C  
ATOM   3595  C   GNP B331       12.784  12.103  32.061  1.00  0.00           C  
ATOM   3596  C   GNP B331       11.924  12.922  31.085  1.00  0.00           C  
ATOM   3597  C   GNP B331       12.086  12.452  29.630  1.00  0.00           C  
ATOM   3598  S   GNP B331       11.277  10.829  29.464  1.00  0.00           S  
ATOM   3599  S   GNP B331       10.630  11.078  27.495  1.00  0.00           S  
ATOM   3600  C   GNP B331       11.341  12.733  27.232  1.00  0.00           C  
ATOM   3601  C   GNP B331       11.343  13.359  28.635  1.00  0.00           C  
ATOM   3602  O   GNP B331       14.160  12.966  36.459  1.00  0.00           O  
ATOM   3603  N   GNP B17       -36.219  -0.670   9.629  1.00  0.00           N  
ATOM   3604  C   GNP B17       -36.328  -1.341   8.498  1.00  0.00           C  
ATOM   3605  C   GNP B17       -35.128  -1.386   7.561  1.00  0.00           C  
ATOM   3606  C   GNP B17       -34.037  -2.352   8.053  1.00  0.00           C  
ATOM   3607  C   GNP B17       -32.842  -2.364   7.090  1.00  0.00           C  
ATOM   3608  C   GNP B17       -31.755  -3.326   7.594  1.00  0.00           C  
ATOM   3609  C   GNP B17       -30.547  -3.389   6.646  1.00  0.00           C  
ATOM   3610  S   GNP B17       -29.643  -1.813   6.771  1.00  0.00           S  
ATOM   3611  S   GNP B17       -27.734  -2.601   6.470  1.00  0.00           S  
ATOM   3612  C   GNP B17       -28.239  -4.334   6.236  1.00  0.00           C  
ATOM   3613  C   GNP B17       -29.525  -4.456   7.070  1.00  0.00           C  
ATOM   3614  O   GNP B17       -37.367  -1.919   8.234  1.00  0.00           O  
ATOM   3615  N   GNP B144      -15.355  32.231  -9.802  1.00  0.00           N  
ATOM   3616  C   GNP B144      -15.599  31.574 -10.921  1.00  0.00           C  
ATOM   3617  C   GNP B144      -14.934  30.220 -11.129  1.00  0.00           C  
ATOM   3618  C   GNP B144      -15.601  29.107 -10.304  1.00  0.00           C  
ATOM   3619  C   GNP B144      -14.899  27.762 -10.533  1.00  0.00           C  
ATOM   3620  C   GNP B144      -15.569  26.657  -9.700  1.00  0.00           C  
ATOM   3621  C   GNP B144      -14.912  25.284  -9.916  1.00  0.00           C  
ATOM   3622  S   GNP B144      -13.270  25.309  -9.129  1.00  0.00           S  
ATOM   3623  S   GNP B144      -13.247  23.305  -8.548  1.00  0.00           S  
ATOM   3624  C   GNP B144      -14.862  22.847  -9.252  1.00  0.00           C  
ATOM   3625  C   GNP B144      -15.668  24.154  -9.199  1.00  0.00           C  
ATOM   3626  O   GNP B144      -16.357  32.048 -11.749  1.00  0.00           O  
ATOM   3627  N   GNP B469       36.877  -3.025  -5.991  1.00  0.00           N  
ATOM   3628  C   GNP B469       36.473  -3.538  -7.138  1.00  0.00           C  
ATOM   3629  C   GNP B469       34.996  -3.872  -7.304  1.00  0.00           C  
ATOM   3630  C   GNP B469       34.135  -2.619  -7.537  1.00  0.00           C  
ATOM   3631  C   GNP B469       32.655  -2.993  -7.691  1.00  0.00           C  
ATOM   3632  C   GNP B469       31.803  -1.734  -7.917  1.00  0.00           C  
ATOM   3633  C   GNP B469       30.313  -2.063  -8.101  1.00  0.00           C  
ATOM   3634  S   GNP B469       29.646  -2.601  -6.494  1.00  0.00           S  
ATOM   3635  S   GNP B469       27.731  -1.813  -6.747  1.00  0.00           S  
ATOM   3636  C   GNP B469       27.979  -1.150  -8.424  1.00  0.00           C  
ATOM   3637  C   GNP B469       29.481  -0.825  -8.471  1.00  0.00           C  
ATOM   3638  O   GNP B469       37.274  -3.718  -8.037  1.00  0.00           O  
ATOM   3639  N   GNP B200       -3.491 -29.445 -19.391  1.00  0.00           N  
ATOM   3640  C   GNP B200       -4.770 -29.255 -19.124  1.00  0.00           C  
ATOM   3641  C   GNP B200       -5.147 -28.212 -18.080  1.00  0.00           C  
ATOM   3642  C   GNP B200       -5.024 -26.776 -18.616  1.00  0.00           C  
ATOM   3643  C   GNP B200       -5.404 -25.755 -17.535  1.00  0.00           C  
ATOM   3644  C   GNP B200       -5.272 -24.323 -18.079  1.00  0.00           C  
ATOM   3645  C   GNP B200       -5.666 -23.265 -17.036  1.00  0.00           C  
ATOM   3646  S   GNP B200       -4.377 -23.226 -15.750  1.00  0.00           S  
ATOM   3647  S   GNP B200       -4.505 -21.184 -15.337  1.00  0.00           S  
ATOM   3648  C   GNP B200       -5.851 -20.802 -16.502  1.00  0.00           C  
ATOM   3649  C   GNP B200       -5.675 -21.843 -17.619  1.00  0.00           C  
ATOM   3650  O   GNP B200       -5.615 -29.897 -19.721  1.00  0.00           O  
ATOM   3651  N   GNP B275        3.457 -24.340  28.892  1.00  0.00           N  
ATOM   3652  C   GNP B275        4.116 -25.045  27.992  1.00  0.00           C  
ATOM   3653  C   GNP B275        4.062 -24.600  26.537  1.00  0.00           C  
ATOM   3654  C   GNP B275        4.955 -23.378  26.264  1.00  0.00           C  
ATOM   3655  C   GNP B275        4.867 -22.954  24.792  1.00  0.00           C  
ATOM   3656  C   GNP B275        5.757 -21.728  24.532  1.00  0.00           C  
ATOM   3657  C   GNP B275        5.720 -21.282  23.061  1.00  0.00           C  
ATOM   3658  S   GNP B275        4.085 -20.550  22.731  1.00  0.00           S  
ATOM   3659  S   GNP B275        4.731 -19.123  21.351  1.00  0.00           S  
ATOM   3660  C   GNP B275        6.492 -19.584  21.356  1.00  0.00           C  
ATOM   3661  C   GNP B275        6.718 -20.150  22.767  1.00  0.00           C  
ATOM   3662  O   GNP B275        4.763 -26.017  28.339  1.00  0.00           O  
ATOM   3663  N   GNP B71       -28.985  18.410  21.232  1.00  0.00           N  
ATOM   3664  C   GNP B71       -29.023  19.200  20.176  1.00  0.00           C  
ATOM   3665  C   GNP B71       -27.919  19.075  19.135  1.00  0.00           C  
ATOM   3666  C   GNP B71       -28.095  17.836  18.241  1.00  0.00           C  
ATOM   3667  C   GNP B71       -26.962  17.739  17.211  1.00  0.00           C  
ATOM   3668  C   GNP B71       -27.144  16.494  16.327  1.00  0.00           C  
ATOM   3669  C   GNP B71       -26.042  16.369  15.263  1.00  0.00           C  
ATOM   3670  S   GNP B71       -24.488  15.924  16.103  1.00  0.00           S  
ATOM   3671  S   GNP B71       -23.708  14.746  14.567  1.00  0.00           S  
ATOM   3672  C   GNP B71       -25.075  14.979  13.388  1.00  0.00           C  
ATOM   3673  C   GNP B71       -26.299  15.210  14.287  1.00  0.00           C  
ATOM   3674  O   GNP B71       -29.937  19.994  20.046  1.00  0.00           O  
ATOM   3675  N   GNP B267        6.978 -32.426  -3.672  1.00  0.00           N  
ATOM   3676  C   GNP B267        5.885 -32.390  -4.410  1.00  0.00           C  
ATOM   3677  C   GNP B267        5.018 -31.139  -4.364  1.00  0.00           C  
ATOM   3678  C   GNP B267        5.625 -29.976  -5.168  1.00  0.00           C  
ATOM   3679  C   GNP B267        4.729 -28.733  -5.091  1.00  0.00           C  
ATOM   3680  C   GNP B267        5.347 -27.575  -5.891  1.00  0.00           C  
ATOM   3681  C   GNP B267        4.471 -26.313  -5.862  1.00  0.00           C  
ATOM   3682  S   GNP B267        4.549 -25.604  -4.187  1.00  0.00           S  
ATOM   3683  S   GNP B267        4.398 -23.603  -4.760  1.00  0.00           S  
ATOM   3684  C   GNP B267        4.242 -23.892  -6.550  1.00  0.00           C  
ATOM   3685  C   GNP B267        5.011 -25.203  -6.778  1.00  0.00           C  
ATOM   3686  O   GNP B267        5.601 -33.339  -5.119  1.00  0.00           O  
ATOM   3687  N   GNP B219       -8.301  22.704  31.639  1.00  0.00           N  
ATOM   3688  C   GNP B219       -7.618  23.605  30.958  1.00  0.00           C  
ATOM   3689  C   GNP B219       -6.847  23.155  29.725  1.00  0.00           C  
ATOM   3690  C   GNP B219       -7.767  22.908  28.517  1.00  0.00           C  
ATOM   3691  C   GNP B219       -6.956  22.447  27.298  1.00  0.00           C  
ATOM   3692  C   GNP B219       -7.884  22.197  26.099  1.00  0.00           C  
ATOM   3693  C   GNP B219       -7.112  21.756  24.845  1.00  0.00           C  
ATOM   3694  S   GNP B219       -6.501  20.063  25.119  1.00  0.00           S  
ATOM   3695  S   GNP B219       -6.660  19.422  23.140  1.00  0.00           S  
ATOM   3696  C   GNP B219       -7.260  20.992  22.441  1.00  0.00           C  
ATOM   3697  C   GNP B219       -8.017  21.646  23.608  1.00  0.00           C  
ATOM   3698  O   GNP B219       -7.631  24.770  31.314  1.00  0.00           O  
ATOM   3699  N   GNP B396       26.526  -8.240 -28.528  1.00  0.00           N  
ATOM   3700  C   GNP B396       25.485  -8.823 -29.092  1.00  0.00           C  
ATOM   3701  C   GNP B396       24.218  -9.005 -28.266  1.00  0.00           C  
ATOM   3702  C   GNP B396       23.427  -7.695 -28.111  1.00  0.00           C  
ATOM   3703  C   GNP B396       22.164  -7.916 -27.268  1.00  0.00           C  
ATOM   3704  C   GNP B396       21.385  -6.600 -27.114  1.00  0.00           C  
ATOM   3705  C   GNP B396       20.096  -6.778 -26.294  1.00  0.00           C  
ATOM   3706  S   GNP B396       20.562  -7.064 -24.557  1.00  0.00           S  
ATOM   3707  S   GNP B396       18.922  -6.097 -23.702  1.00  0.00           S  
ATOM   3708  C   GNP B396       18.088  -5.648 -25.256  1.00  0.00           C  
ATOM   3709  C   GNP B396       19.242  -5.501 -26.261  1.00  0.00           C  
ATOM   3710  O   GNP B396       25.549  -9.186 -30.252  1.00  0.00           O  
ATOM   3711  N   GNP B220       -6.371  31.406 -23.631  1.00  0.00           N  
ATOM   3712  C   GNP B220       -6.810  30.478 -24.461  1.00  0.00           C  
ATOM   3713  C   GNP B220       -6.557  29.017 -24.117  1.00  0.00           C  
ATOM   3714  C   GNP B220       -7.497  28.504 -23.013  1.00  0.00           C  
ATOM   3715  C   GNP B220       -7.207  27.033 -22.688  1.00  0.00           C  
ATOM   3716  C   GNP B220       -8.148  26.532 -21.580  1.00  0.00           C  
ATOM   3717  C   GNP B220       -7.909  25.053 -21.237  1.00  0.00           C  
ATOM   3718  S   GNP B220       -6.314  24.920 -20.369  1.00  0.00           S  
ATOM   3719  S   GNP B220       -6.848  23.339 -19.116  1.00  0.00           S  
ATOM   3720  C   GNP B220       -8.538  23.108 -19.751  1.00  0.00           C  
ATOM   3721  C   GNP B220       -8.941  24.509 -20.236  1.00  0.00           C  
ATOM   3722  O   GNP B220       -7.416  30.803 -25.466  1.00  0.00           O  
ATOM   3723  N   GNP B88       -23.689  -7.960 -27.105  1.00  0.00           N  
ATOM   3724  C   GNP B88       -24.194  -8.765 -26.190  1.00  0.00           C  
ATOM   3725  C   GNP B88       -23.403  -8.997 -24.909  1.00  0.00           C  
ATOM   3726  C   GNP B88       -23.493  -7.806 -23.941  1.00  0.00           C  
ATOM   3727  C   GNP B88       -22.678  -8.072 -22.669  1.00  0.00           C  
ATOM   3728  C   GNP B88       -22.769  -6.873 -21.711  1.00  0.00           C  
ATOM   3729  C   GNP B88       -21.985  -7.106 -20.410  1.00  0.00           C  
ATOM   3730  S   GNP B88       -20.207  -7.053 -20.799  1.00  0.00           S  
ATOM   3731  S   GNP B88       -19.586  -6.211 -18.993  1.00  0.00           S  
ATOM   3732  C   GNP B88       -21.225  -6.129 -18.207  1.00  0.00           C  
ATOM   3733  C   GNP B88       -22.192  -5.973 -19.391  1.00  0.00           C  
ATOM   3734  O   GNP B88       -25.278  -9.289 -26.375  1.00  0.00           O  
ATOM   3735  N   GNP B429       28.200 -13.799  26.240  1.00  0.00           N  
ATOM   3736  C   GNP B429       28.767 -14.245  25.135  1.00  0.00           C  
ATOM   3737  C   GNP B429       27.971 -14.197  23.838  1.00  0.00           C  
ATOM   3738  C   GNP B429       27.894 -12.778  23.251  1.00  0.00           C  
ATOM   3739  C   GNP B429       27.078 -12.767  21.952  1.00  0.00           C  
ATOM   3740  C   GNP B429       27.002 -11.343  21.376  1.00  0.00           C  
ATOM   3741  C   GNP B429       26.212 -11.288  20.059  1.00  0.00           C  
ATOM   3742  S   GNP B429       24.452 -11.560  20.439  1.00  0.00           S  
ATOM   3743  S   GNP B429       23.685 -10.320  18.946  1.00  0.00           S  
ATOM   3744  C   GNP B429       25.280  -9.824  18.223  1.00  0.00           C  
ATOM   3745  C   GNP B429       26.257  -9.897  19.407  1.00  0.00           C  
ATOM   3746  O   GNP B429       29.910 -14.667  25.168  1.00  0.00           O  
ATOM   3747  N   GNP B159      -12.834 -26.132  25.677  1.00  0.00           N  
ATOM   3748  C   GNP B159      -12.361 -26.984  24.788  1.00  0.00           C  
ATOM   3749  C   GNP B159      -11.942 -26.454  23.423  1.00  0.00           C  
ATOM   3750  C   GNP B159      -10.592 -25.720  23.470  1.00  0.00           C  
ATOM   3751  C   GNP B159      -10.208 -25.193  22.081  1.00  0.00           C  
ATOM   3752  C   GNP B159       -8.860 -24.456  22.140  1.00  0.00           C  
ATOM   3753  C   GNP B159       -8.422 -23.930  20.763  1.00  0.00           C  
ATOM   3754  S   GNP B159       -9.511 -22.542  20.312  1.00  0.00           S  
ATOM   3755  S   GNP B159       -8.080 -21.437  19.270  1.00  0.00           S  
ATOM   3756  C   GNP B159       -6.703 -22.612  19.462  1.00  0.00           C  
ATOM   3757  C   GNP B159       -7.011 -23.322  20.790  1.00  0.00           C  
ATOM   3758  O   GNP B159      -12.254 -28.163  25.076  1.00  0.00           O  
ATOM   3759  N   GNP B73       -28.894  26.462  -7.088  1.00  0.00           N  
ATOM   3760  C   GNP B73       -29.107  25.694  -8.140  1.00  0.00           C  
ATOM   3761  C   GNP B73       -28.077  24.624  -8.479  1.00  0.00           C  
ATOM   3762  C   GNP B73       -28.170  23.406  -7.545  1.00  0.00           C  
ATOM   3763  C   GNP B73       -27.113  22.355  -7.911  1.00  0.00           C  
ATOM   3764  C   GNP B73       -27.209  21.145  -6.968  1.00  0.00           C  
ATOM   3765  C   GNP B73       -26.183  20.054  -7.312  1.00  0.00           C  
ATOM   3766  S   GNP B73       -24.528  20.665  -6.860  1.00  0.00           S  
ATOM   3767  S   GNP B73       -23.730  18.819  -6.302  1.00  0.00           S  
ATOM   3768  C   GNP B73       -25.199  17.814  -6.680  1.00  0.00           C  
ATOM   3769  C   GNP B73       -26.372  18.784  -6.467  1.00  0.00           C  
ATOM   3770  O   GNP B73       -30.117  25.841  -8.804  1.00  0.00           O  
ATOM   3771  N   GNP B484       36.280  13.390  -0.362  1.00  0.00           N  
ATOM   3772  C   GNP B484       36.238  12.975  -1.614  1.00  0.00           C  
ATOM   3773  C   GNP B484       35.058  12.121  -2.058  1.00  0.00           C  
ATOM   3774  C   GNP B484       33.780  12.951  -2.267  1.00  0.00           C  
ATOM   3775  C   GNP B484       32.613  12.056  -2.705  1.00  0.00           C  
ATOM   3776  C   GNP B484       31.340  12.893  -2.905  1.00  0.00           C  
ATOM   3777  C   GNP B484       30.148  12.040  -3.368  1.00  0.00           C  
ATOM   3778  S   GNP B484       29.615  11.000  -1.970  1.00  0.00           S  
ATOM   3779  S   GNP B484       27.579  10.998  -2.429  1.00  0.00           S  
ATOM   3780  C   GNP B484       27.688  11.997  -3.946  1.00  0.00           C  
ATOM   3781  C   GNP B484       28.914  12.892  -3.708  1.00  0.00           C  
ATOM   3782  O   GNP B484       37.123  13.294  -2.388  1.00  0.00           O  
ATOM   3783  N   GNP B59       -29.937  -4.634  21.013  1.00  0.00           N  
ATOM   3784  C   GNP B59       -30.102  -3.350  20.755  1.00  0.00           C  
ATOM   3785  C   GNP B59       -28.961  -2.590  20.092  1.00  0.00           C  
ATOM   3786  C   GNP B59       -28.845  -2.899  18.590  1.00  0.00           C  
ATOM   3787  C   GNP B59       -27.681  -2.122  17.961  1.00  0.00           C  
ATOM   3788  C   GNP B59       -27.570  -2.443  16.461  1.00  0.00           C  
ATOM   3789  C   GNP B59       -26.430  -1.667  15.782  1.00  0.00           C  
ATOM   3790  S   GNP B59       -24.847  -2.358  16.362  1.00  0.00           S  
ATOM   3791  S   GNP B59       -23.788  -2.064  14.588  1.00  0.00           S  
ATOM   3792  C   GNP B59       -25.131  -1.270  13.651  1.00  0.00           C  
ATOM   3793  C   GNP B59       -26.407  -1.873  14.259  1.00  0.00           C  
ATOM   3794  O   GNP B59       -31.156  -2.808  21.031  1.00  0.00           O  
ATOM   3795  N   GNP B21       -35.760   2.007 -12.501  1.00  0.00           N  
ATOM   3796  C   GNP B21       -35.713   0.700 -12.324  1.00  0.00           C  
ATOM   3797  C   GNP B21       -34.362   0.053 -12.044  1.00  0.00           C  
ATOM   3798  C   GNP B21       -33.889   0.287 -10.600  1.00  0.00           C  
ATOM   3799  C   GNP B21       -32.523  -0.371 -10.360  1.00  0.00           C  
ATOM   3800  C   GNP B21       -32.056  -0.125  -8.916  1.00  0.00           C  
ATOM   3801  C   GNP B21       -30.701  -0.788  -8.621  1.00  0.00           C  
ATOM   3802  S   GNP B21       -29.411   0.130  -9.522  1.00  0.00           S  
ATOM   3803  S   GNP B21       -27.895  -0.130  -8.111  1.00  0.00           S  
ATOM   3804  C   GNP B21       -28.851  -1.139  -6.936  1.00  0.00           C  
ATOM   3805  C   GNP B21       -30.299  -0.669  -7.142  1.00  0.00           C  
ATOM   3806  O   GNP B21       -36.738   0.045 -12.369  1.00  0.00           O  
ATOM   3807  N   GNP B342       12.111  33.594   5.137  1.00  0.00           N  
ATOM   3808  C   GNP B342       12.290  33.540   3.831  1.00  0.00           C  
ATOM   3809  C   GNP B342       12.149  32.194   3.133  1.00  0.00           C  
ATOM   3810  C   GNP B342       10.680  31.769   2.971  1.00  0.00           C  
ATOM   3811  C   GNP B342       10.579  30.406   2.273  1.00  0.00           C  
ATOM   3812  C   GNP B342        9.108  29.988   2.122  1.00  0.00           C  
ATOM   3813  C   GNP B342        8.956  28.637   1.404  1.00  0.00           C  
ATOM   3814  S   GNP B342        9.534  27.327   2.530  1.00  0.00           S  
ATOM   3815  S   GNP B342        8.194  25.856   1.902  1.00  0.00           S  
ATOM   3816  C   GNP B342        7.366  26.839   0.614  1.00  0.00           C  
ATOM   3817  C   GNP B342        7.487  28.285   1.122  1.00  0.00           C  
ATOM   3818  O   GNP B342       12.544  34.558   3.211  1.00  0.00           O  
ATOM   3819  N   GNP B152      -12.255 -36.667  -1.007  1.00  0.00           N  
ATOM   3820  C   GNP B152      -13.386 -36.098  -1.381  1.00  0.00           C  
ATOM   3821  C   GNP B152      -13.511 -34.584  -1.269  1.00  0.00           C  
ATOM   3822  C   GNP B152      -12.747 -33.850  -2.383  1.00  0.00           C  
ATOM   3823  C   GNP B152      -12.889 -32.329  -2.232  1.00  0.00           C  
ATOM   3824  C   GNP B152      -12.117 -31.604  -3.346  1.00  0.00           C  
ATOM   3825  C   GNP B152      -12.250 -30.076  -3.248  1.00  0.00           C  
ATOM   3826  S   GNP B152      -11.300 -29.513  -1.800  1.00  0.00           S  
ATOM   3827  S   GNP B152      -10.698 -27.681  -2.599  1.00  0.00           S  
ATOM   3828  C   GNP B152      -11.559 -27.837  -4.195  1.00  0.00           C  
ATOM   3829  C   GNP B152      -11.603 -29.354  -4.441  1.00  0.00           C  
ATOM   3830  O   GNP B152      -14.292 -36.783  -1.820  1.00  0.00           O  
ATOM   3831  N   GNP B172      -11.644   9.416 -36.282  1.00  0.00           N  
ATOM   3832  C   GNP B172      -12.350   8.308 -36.159  1.00  0.00           C  
ATOM   3833  C   GNP B172      -12.068   7.393 -34.974  1.00  0.00           C  
ATOM   3834  C   GNP B172      -12.654   7.938 -33.661  1.00  0.00           C  
ATOM   3835  C   GNP B172      -12.342   6.995 -32.491  1.00  0.00           C  
ATOM   3836  C   GNP B172      -12.927   7.552 -31.183  1.00  0.00           C  
ATOM   3837  C   GNP B172      -12.659   6.627 -29.985  1.00  0.00           C  
ATOM   3838  S   GNP B172      -10.883   6.710 -29.587  1.00  0.00           S  
ATOM   3839  S   GNP B172      -11.083   6.469 -27.524  1.00  0.00           S  
ATOM   3840  C   GNP B172      -12.894   6.289 -27.491  1.00  0.00           C  
ATOM   3841  C   GNP B172      -13.364   7.105 -28.706  1.00  0.00           C  
ATOM   3842  O   GNP B172      -13.216   8.048 -36.975  1.00  0.00           O  
ATOM   3843  N   GNP B365       17.183   1.566  36.499  1.00  0.00           N  
ATOM   3844  C   GNP B365       18.296   1.544  35.790  1.00  0.00           C  
ATOM   3845  C   GNP B365       18.203   1.239  34.301  1.00  0.00           C  
ATOM   3846  C   GNP B365       17.685   2.438  33.489  1.00  0.00           C  
ATOM   3847  C   GNP B365       17.597   2.090  31.997  1.00  0.00           C  
ATOM   3848  C   GNP B365       17.072   3.292  31.195  1.00  0.00           C  
ATOM   3849  C   GNP B365       16.990   2.998  29.689  1.00  0.00           C  
ATOM   3850  S   GNP B365       15.625   1.824  29.412  1.00  0.00           S  
ATOM   3851  S   GNP B365       15.045   2.558  27.547  1.00  0.00           S  
ATOM   3852  C   GNP B365       16.315   3.855  27.410  1.00  0.00           C  
ATOM   3853  C   GNP B365       16.604   4.239  28.869  1.00  0.00           C  
ATOM   3854  O   GNP B365       19.362   1.782  36.329  1.00  0.00           O  
ATOM   3855  N   GNP B389       21.217 -27.423  16.112  1.00  0.00           N  
ATOM   3856  C   GNP B389       21.173 -27.932  14.895  1.00  0.00           C  
ATOM   3857  C   GNP B389       20.214 -27.318  13.884  1.00  0.00           C  
ATOM   3858  C   GNP B389       20.727 -25.979  13.328  1.00  0.00           C  
ATOM   3859  C   GNP B389       19.731 -25.388  12.321  1.00  0.00           C  
ATOM   3860  C   GNP B389       20.250 -24.047  11.777  1.00  0.00           C  
ATOM   3861  C   GNP B389       19.294 -23.428  10.745  1.00  0.00           C  
ATOM   3862  S   GNP B389       17.807 -22.848  11.622  1.00  0.00           S  
ATOM   3863  S   GNP B389       17.430 -21.198  10.402  1.00  0.00           S  
ATOM   3864  C   GNP B389       18.810 -21.455   9.242  1.00  0.00           C  
ATOM   3865  C   GNP B389       19.876 -22.163  10.092  1.00  0.00           C  
ATOM   3866  O   GNP B389       21.904 -28.861  14.600  1.00  0.00           O  
ATOM   3867  N   GNP B129      -17.576   0.480  33.275  1.00  0.00           N  
ATOM   3868  C   GNP B129      -16.620   1.340  33.572  1.00  0.00           C  
ATOM   3869  C   GNP B129      -15.457   1.498  32.601  1.00  0.00           C  
ATOM   3870  C   GNP B129      -15.839   2.318  31.358  1.00  0.00           C  
ATOM   3871  C   GNP B129      -14.646   2.448  30.401  1.00  0.00           C  
ATOM   3872  C   GNP B129      -15.039   3.264  29.159  1.00  0.00           C  
ATOM   3873  C   GNP B129      -13.867   3.441  28.182  1.00  0.00           C  
ATOM   3874  S   GNP B129      -13.532   1.831  27.398  1.00  0.00           S  
ATOM   3875  S   GNP B129      -12.939   2.581  25.543  1.00  0.00           S  
ATOM   3876  C   GNP B129      -13.104   4.347  25.950  1.00  0.00           C  
ATOM   3877  C   GNP B129      -14.214   4.376  27.012  1.00  0.00           C  
ATOM   3878  O   GNP B129      -16.692   1.997  34.595  1.00  0.00           O  
ATOM   3879  N   GNP B436       31.354  13.644 -22.471  1.00  0.00           N  
ATOM   3880  C   GNP B436       30.742  12.973 -23.429  1.00  0.00           C  
ATOM   3881  C   GNP B436       29.594  12.047 -23.048  1.00  0.00           C  
ATOM   3882  C   GNP B436       28.301  12.817 -22.731  1.00  0.00           C  
ATOM   3883  C   GNP B436       27.172  11.853 -22.344  1.00  0.00           C  
ATOM   3884  C   GNP B436       25.886  12.633 -22.023  1.00  0.00           C  
ATOM   3885  C   GNP B436       24.719  11.705 -21.653  1.00  0.00           C  
ATOM   3886  S   GNP B436       25.060  10.987 -20.014  1.00  0.00           S  
ATOM   3887  S   GNP B436       23.077  10.893 -19.370  1.00  0.00           S  
ATOM   3888  C   GNP B436       22.315  11.547 -20.889  1.00  0.00           C  
ATOM   3889  C   GNP B436       23.397  12.468 -21.474  1.00  0.00           C  
ATOM   3890  O   GNP B436       31.090  13.117 -24.587  1.00  0.00           O  
ATOM   3891  N   GNP B295        7.041  34.448  -6.496  1.00  0.00           N  
ATOM   3892  C   GNP B295        6.915  34.054  -7.750  1.00  0.00           C  
ATOM   3893  C   GNP B295        6.845  32.560  -8.038  1.00  0.00           C  
ATOM   3894  C   GNP B295        5.473  31.960  -7.688  1.00  0.00           C  
ATOM   3895  C   GNP B295        5.444  30.454  -7.984  1.00  0.00           C  
ATOM   3896  C   GNP B295        4.071  29.863  -7.625  1.00  0.00           C  
ATOM   3897  C   GNP B295        3.987  28.358  -7.928  1.00  0.00           C  
ATOM   3898  S   GNP B295        5.026  27.476  -6.720  1.00  0.00           S  
ATOM   3899  S   GNP B295        3.846  25.760  -6.589  1.00  0.00           S  
ATOM   3900  C   GNP B295        2.584  26.260  -7.801  1.00  0.00           C  
ATOM   3901  C   GNP B295        2.574  27.794  -7.708  1.00  0.00           C  
ATOM   3902  O   GNP B295        6.840  34.881  -8.640  1.00  0.00           O  
ATOM   3903  N   GNP B45       -28.190 -25.613 -14.949  1.00  0.00           N  
ATOM   3904  C   GNP B45       -28.771 -25.385 -13.786  1.00  0.00           C  
ATOM   3905  C   GNP B45       -27.983 -24.648 -12.712  1.00  0.00           C  
ATOM   3906  C   GNP B45       -27.892 -23.137 -12.986  1.00  0.00           C  
ATOM   3907  C   GNP B45       -27.085 -22.430 -11.889  1.00  0.00           C  
ATOM   3908  C   GNP B45       -26.995 -20.923 -12.175  1.00  0.00           C  
ATOM   3909  C   GNP B45       -26.214 -20.168 -11.088  1.00  0.00           C  
ATOM   3910  S   GNP B45       -24.455 -20.615 -11.237  1.00  0.00           S  
ATOM   3911  S   GNP B45       -23.682 -18.769 -10.643  1.00  0.00           S  
ATOM   3912  C   GNP B45       -25.275 -17.949 -10.325  1.00  0.00           C  
ATOM   3913  C   GNP B45       -26.245 -18.645 -11.293  1.00  0.00           C  
ATOM   3914  O   GNP B45       -29.919 -25.750 -13.601  1.00  0.00           O  
ATOM   3915  N   GNP B108      -21.219  27.421  16.112  1.00  0.00           N  
ATOM   3916  C   GNP B108      -21.174  27.931  14.896  1.00  0.00           C  
ATOM   3917  C   GNP B108      -20.214  27.317  13.885  1.00  0.00           C  
ATOM   3918  C   GNP B108      -20.727  25.979  13.329  1.00  0.00           C  
ATOM   3919  C   GNP B108      -19.731  25.388  12.322  1.00  0.00           C  
ATOM   3920  C   GNP B108      -20.249  24.047  11.777  1.00  0.00           C  
ATOM   3921  C   GNP B108      -19.293  23.428  10.744  1.00  0.00           C  
ATOM   3922  S   GNP B108      -17.807  22.848  11.622  1.00  0.00           S  
ATOM   3923  S   GNP B108      -17.430  21.198  10.401  1.00  0.00           S  
ATOM   3924  C   GNP B108      -18.808  21.456   9.240  1.00  0.00           C  
ATOM   3925  C   GNP B108      -19.875  22.165  10.091  1.00  0.00           C  
ATOM   3926  O   GNP B108      -21.904  28.860  14.601  1.00  0.00           O  
ATOM   3927  N   GNP B457       36.057 -13.980  -0.307  1.00  0.00           N  
ATOM   3928  C   GNP B457       35.678 -14.459  -1.477  1.00  0.00           C  
ATOM   3929  C   GNP B457       34.203 -14.386  -1.849  1.00  0.00           C  
ATOM   3930  C   GNP B457       33.773 -12.970  -2.265  1.00  0.00           C  
ATOM   3931  C   GNP B457       32.281 -12.935  -2.624  1.00  0.00           C  
ATOM   3932  C   GNP B457       31.860 -11.514  -3.032  1.00  0.00           C  
ATOM   3933  C   GNP B457       30.376 -11.435  -3.424  1.00  0.00           C  
ATOM   3934  S   GNP B457       29.378 -11.629  -1.912  1.00  0.00           S  
ATOM   3935  S   GNP B457       27.817 -10.369  -2.487  1.00  0.00           S  
ATOM   3936  C   GNP B457       28.462  -9.947  -4.136  1.00  0.00           C  
ATOM   3937  C   GNP B457       29.986 -10.053  -3.970  1.00  0.00           C  
ATOM   3938  O   GNP B457       36.506 -14.929  -2.237  1.00  0.00           O  
ATOM   3939  N   GNP B49       -28.966 -22.884  12.910  1.00  0.00           N  
ATOM   3940  C   GNP B49       -29.719 -21.953  12.356  1.00  0.00           C  
ATOM   3941  C   GNP B49       -29.057 -20.661  11.896  1.00  0.00           C  
ATOM   3942  C   GNP B49       -28.274 -20.838  10.585  1.00  0.00           C  
ATOM   3943  C   GNP B49       -27.615 -19.519  10.159  1.00  0.00           C  
ATOM   3944  C   GNP B49       -26.829 -19.709   8.852  1.00  0.00           C  
ATOM   3945  C   GNP B49       -26.170 -18.405   8.373  1.00  0.00           C  
ATOM   3946  S   GNP B49       -24.796 -18.014   9.503  1.00  0.00           S  
ATOM   3947  S   GNP B49       -23.546 -17.144   8.076  1.00  0.00           S  
ATOM   3948  C   GNP B49       -24.674 -17.309   6.657  1.00  0.00           C  
ATOM   3949  C   GNP B49       -25.507 -18.555   6.995  1.00  0.00           C  
ATOM   3950  O   GNP B49       -30.912 -22.148  12.207  1.00  0.00           O  
ATOM   3951  N   GNP B263        3.007  34.221  21.207  1.00  0.00           N  
ATOM   3952  C   GNP B263        3.495  34.684  20.072  1.00  0.00           C  
ATOM   3953  C   GNP B263        3.827  33.692  18.965  1.00  0.00           C  
ATOM   3954  C   GNP B263        2.571  33.179  18.242  1.00  0.00           C  
ATOM   3955  C   GNP B263        2.944  32.176  17.142  1.00  0.00           C  
ATOM   3956  C   GNP B263        1.681  31.665  16.430  1.00  0.00           C  
ATOM   3957  C   GNP B263        2.009  30.674  15.301  1.00  0.00           C  
ATOM   3958  S   GNP B263        2.586  29.121  16.057  1.00  0.00           S  
ATOM   3959  S   GNP B263        1.796  27.838  14.613  1.00  0.00           S  
ATOM   3960  C   GNP B263        1.093  29.121  13.530  1.00  0.00           C  
ATOM   3961  C   GNP B263        0.764  30.273  14.493  1.00  0.00           C  
ATOM   3962  O   GNP B263        3.652  35.883  19.924  1.00  0.00           O  
ATOM   3963  N   GNP B362       21.232  -2.585 -34.240  1.00  0.00           N  
ATOM   3964  C   GNP B362       20.180  -3.273 -34.642  1.00  0.00           C  
ATOM   3965  C   GNP B362       19.142  -3.685 -33.607  1.00  0.00           C  
ATOM   3966  C   GNP B362       18.240  -2.514 -33.184  1.00  0.00           C  
ATOM   3967  C   GNP B362       17.215  -2.965 -32.136  1.00  0.00           C  
ATOM   3968  C   GNP B362       16.323  -1.786 -31.714  1.00  0.00           C  
ATOM   3969  C   GNP B362       15.262  -2.197 -30.681  1.00  0.00           C  
ATOM   3970  S   GNP B362       16.105  -2.524 -29.100  1.00  0.00           S  
ATOM   3971  S   GNP B362       14.565  -1.857 -27.859  1.00  0.00           S  
ATOM   3972  C   GNP B362       13.382  -1.433 -29.175  1.00  0.00           C  
ATOM   3973  C   GNP B362       14.278  -1.059 -30.366  1.00  0.00           C  
ATOM   3974  O   GNP B362       20.051  -3.548 -35.822  1.00  0.00           O  
ATOM   3975  N   GNP B243        0.315 -14.092  36.013  1.00  0.00           N  
ATOM   3976  C   GNP B243        1.512 -14.516  35.653  1.00  0.00           C  
ATOM   3977  C   GNP B243        1.906 -14.421  34.185  1.00  0.00           C  
ATOM   3978  C   GNP B243        2.265 -12.985  33.767  1.00  0.00           C  
ATOM   3979  C   GNP B243        2.647 -12.928  32.282  1.00  0.00           C  
ATOM   3980  C   GNP B243        2.998 -11.488  31.873  1.00  0.00           C  
ATOM   3981  C   GNP B243        3.411 -11.386  30.396  1.00  0.00           C  
ATOM   3982  S   GNP B243        1.928 -11.644  29.371  1.00  0.00           S  
ATOM   3983  S   GNP B243        2.472 -10.354  27.824  1.00  0.00           S  
ATOM   3984  C   GNP B243        4.088  -9.860  28.499  1.00  0.00           C  
ATOM   3985  C   GNP B243        3.901  -9.979  30.020  1.00  0.00           C  
ATOM   3986  O   GNP B243        2.278 -14.954  36.493  1.00  0.00           O  
ATOM   3987  N   GNP B308       16.020 -26.006 -18.272  1.00  0.00           N  
ATOM   3988  C   GNP B308       14.794 -26.205 -18.718  1.00  0.00           C  
ATOM   3989  C   GNP B308       13.645 -25.477 -18.033  1.00  0.00           C  
ATOM   3990  C   GNP B308       13.571 -23.994 -18.432  1.00  0.00           C  
ATOM   3991  C   GNP B308       12.408 -23.293 -17.718  1.00  0.00           C  
ATOM   3992  C   GNP B308       12.347 -21.810 -18.118  1.00  0.00           C  
ATOM   3993  C   GNP B308       11.180 -21.072 -17.443  1.00  0.00           C  
ATOM   3994  S   GNP B308       11.566 -20.896 -15.672  1.00  0.00           S  
ATOM   3995  S   GNP B308       10.627 -19.052 -15.399  1.00  0.00           S  
ATOM   3996  C   GNP B308       10.005 -18.861 -17.099  1.00  0.00           C  
ATOM   3997  C   GNP B308       11.028 -19.629 -17.951  1.00  0.00           C  
ATOM   3998  O   GNP B308       14.608 -26.946 -19.667  1.00  0.00           O  
ATOM   3999  N   GNP B439       28.748  12.446  26.322  1.00  0.00           N  
ATOM   4000  C   GNP B439       29.512  12.408  25.246  1.00  0.00           C  
ATOM   4001  C   GNP B439       28.960  11.756  23.985  1.00  0.00           C  
ATOM   4002  C   GNP B439       27.945  12.653  23.258  1.00  0.00           C  
ATOM   4003  C   GNP B439       27.405  11.960  22.000  1.00  0.00           C  
ATOM   4004  C   GNP B439       26.386  12.862  21.285  1.00  0.00           C  
ATOM   4005  C   GNP B439       25.835  12.218  20.003  1.00  0.00           C  
ATOM   4006  S   GNP B439       24.743  10.842  20.482  1.00  0.00           S  
ATOM   4007  S   GNP B439       23.394  11.039  18.902  1.00  0.00           S  
ATOM   4008  C   GNP B439       24.226  12.425  18.066  1.00  0.00           C  
ATOM   4009  C   GNP B439       24.929  13.173  19.209  1.00  0.00           C  
ATOM   4010  O   GNP B439       30.624  12.903  25.275  1.00  0.00           O  
ATOM   4011  N   GNP B251       -1.277   9.118  36.801  1.00  0.00           N  
ATOM   4012  C   GNP B251       -0.138   9.719  36.514  1.00  0.00           C  
ATOM   4013  C   GNP B251        0.507   9.446  35.162  1.00  0.00           C  
ATOM   4014  C   GNP B251       -0.199  10.188  34.015  1.00  0.00           C  
ATOM   4015  C   GNP B251        0.474   9.882  32.670  1.00  0.00           C  
ATOM   4016  C   GNP B251       -0.243  10.624  31.530  1.00  0.00           C  
ATOM   4017  C   GNP B251        0.412  10.365  30.164  1.00  0.00           C  
ATOM   4018  S   GNP B251        0.060   8.645  29.680  1.00  0.00           S  
ATOM   4019  S   GNP B251       -0.060   8.988  27.625  1.00  0.00           S  
ATOM   4020  C   GNP B251        0.313  10.769  27.671  1.00  0.00           C  
ATOM   4021  C   GNP B251       -0.210  11.217  29.046  1.00  0.00           C  
ATOM   4022  O   GNP B251        0.362  10.486  37.318  1.00  0.00           O  
ATOM   4023  N   GNP B328       15.777  14.171 -34.353  1.00  0.00           N  
ATOM   4024  C   GNP B328       14.948  13.300 -34.896  1.00  0.00           C  
ATOM   4025  C   GNP B328       14.253  12.294 -33.988  1.00  0.00           C  
ATOM   4026  C   GNP B328       13.100  12.926 -33.189  1.00  0.00           C  
ATOM   4027  C   GNP B328       12.431  11.886 -32.281  1.00  0.00           C  
ATOM   4028  C   GNP B328       11.285  12.528 -31.482  1.00  0.00           C  
ATOM   4029  C   GNP B328       10.568  11.516 -30.574  1.00  0.00           C  
ATOM   4030  S   GNP B328       11.691  11.084 -29.206  1.00  0.00           S  
ATOM   4031  S   GNP B328       10.216  10.823 -27.753  1.00  0.00           S  
ATOM   4032  C   GNP B328        8.782  11.154 -28.823  1.00  0.00           C  
ATOM   4033  C   GNP B328        9.333  12.119 -29.885  1.00  0.00           C  
ATOM   4034  O   GNP B328       14.742  13.326 -36.096  1.00  0.00           O  
ATOM   4035  N   GNP B189      -13.178  31.960   5.004  1.00  0.00           N  
ATOM   4036  C   GNP B189      -13.207  31.959   3.684  1.00  0.00           C  
ATOM   4037  C   GNP B189      -12.487  30.841   2.942  1.00  0.00           C  
ATOM   4038  C   GNP B189      -13.266  29.516   2.981  1.00  0.00           C  
ATOM   4039  C   GNP B189      -12.507  28.413   2.232  1.00  0.00           C  
ATOM   4040  C   GNP B189      -13.291  27.091   2.283  1.00  0.00           C  
ATOM   4041  C   GNP B189      -12.578  25.961   1.523  1.00  0.00           C  
ATOM   4042  S   GNP B189      -11.102  25.479   2.474  1.00  0.00           S  
ATOM   4043  S   GNP B189      -11.140  23.453   1.975  1.00  0.00           S  
ATOM   4044  C   GNP B189      -12.595  23.516   0.883  1.00  0.00           C  
ATOM   4045  C   GNP B189      -13.425  24.681   1.447  1.00  0.00           C  
ATOM   4046  O   GNP B189      -13.815  32.832   3.091  1.00  0.00           O  
ATOM   4047  N   GNP B60       -29.900   4.561 -21.081  1.00  0.00           N  
ATOM   4048  C   GNP B60       -30.093   3.291 -20.776  1.00  0.00           C  
ATOM   4049  C   GNP B60       -28.968   2.529 -20.090  1.00  0.00           C  
ATOM   4050  C   GNP B60       -28.840   2.890 -18.600  1.00  0.00           C  
ATOM   4051  C   GNP B60       -27.691   2.110 -17.946  1.00  0.00           C  
ATOM   4052  C   GNP B60       -27.567   2.482 -16.460  1.00  0.00           C  
ATOM   4053  C   GNP B60       -26.443   1.706 -15.756  1.00  0.00           C  
ATOM   4054  S   GNP B60       -24.847   2.338 -16.365  1.00  0.00           S  
ATOM   4055  S   GNP B60       -23.788   2.084 -14.585  1.00  0.00           S  
ATOM   4056  C   GNP B60       -25.146   1.356 -13.615  1.00  0.00           C  
ATOM   4057  C   GNP B60       -26.410   1.967 -14.241  1.00  0.00           C  
ATOM   4058  O   GNP B60       -31.161   2.764 -21.030  1.00  0.00           O  
ATOM   4059  N   GNP B235       -0.807 -34.721  18.590  1.00  0.00           N  
ATOM   4060  C   GNP B235       -1.027 -35.176  17.371  1.00  0.00           C  
ATOM   4061  C   GNP B235       -1.334 -34.175  16.266  1.00  0.00           C  
ATOM   4062  C   GNP B235       -0.078 -33.430  15.784  1.00  0.00           C  
ATOM   4063  C   GNP B235       -0.428 -32.426  14.679  1.00  0.00           C  
ATOM   4064  C   GNP B235        0.833 -31.683  14.209  1.00  0.00           C  
ATOM   4065  C   GNP B235        0.534 -30.680  13.083  1.00  0.00           C  
ATOM   4066  S   GNP B235       -0.397 -29.286  13.794  1.00  0.00           S  
ATOM   4067  S   GNP B235        0.397 -27.805  12.556  1.00  0.00           S  
ATOM   4068  C   GNP B235        1.459 -28.893  11.555  1.00  0.00           C  
ATOM   4069  C   GNP B235        1.811 -30.043  12.512  1.00  0.00           C  
ATOM   4070  O   GNP B235       -0.964 -36.373  17.151  1.00  0.00           O  
ATOM   4071  N   GNP B240        5.151 -19.328 -35.068  1.00  0.00           N  
ATOM   4072  C   GNP B240        3.907 -19.710 -34.847  1.00  0.00           C  
ATOM   4073  C   GNP B240        3.293 -19.433 -33.481  1.00  0.00           C  
ATOM   4074  C   GNP B240        2.894 -17.958 -33.307  1.00  0.00           C  
ATOM   4075  C   GNP B240        2.289 -17.716 -31.918  1.00  0.00           C  
ATOM   4076  C   GNP B240        1.900 -16.238 -31.751  1.00  0.00           C  
ATOM   4077  C   GNP B240        1.266 -15.953 -30.380  1.00  0.00           C  
ATOM   4078  S   GNP B240        2.569 -16.071 -29.114  1.00  0.00           S  
ATOM   4079  S   GNP B240        1.812 -14.599 -27.844  1.00  0.00           S  
ATOM   4080  C   GNP B240        0.326 -14.203 -28.818  1.00  0.00           C  
ATOM   4081  C   GNP B240        0.743 -14.512 -30.265  1.00  0.00           C  
ATOM   4082  O   GNP B240        3.274 -20.255 -35.733  1.00  0.00           O  
ATOM   4083  N   GNP B445       30.813  24.311  -0.391  1.00  0.00           N  
ATOM   4084  C   GNP B445       30.845  23.975  -1.666  1.00  0.00           C  
ATOM   4085  C   GNP B445       29.967  22.824  -2.137  1.00  0.00           C  
ATOM   4086  C   GNP B445       28.488  23.228  -2.260  1.00  0.00           C  
ATOM   4087  C   GNP B445       27.634  22.042  -2.728  1.00  0.00           C  
ATOM   4088  C   GNP B445       26.158  22.454  -2.840  1.00  0.00           C  
ATOM   4089  C   GNP B445       25.266  21.302  -3.330  1.00  0.00           C  
ATOM   4090  S   GNP B445       25.140  20.072  -1.992  1.00  0.00           S  
ATOM   4091  S   GNP B445       23.185  19.466  -2.401  1.00  0.00           S  
ATOM   4092  C   GNP B445       22.916  20.533  -3.851  1.00  0.00           C  
ATOM   4093  C   GNP B445       23.817  21.749  -3.583  1.00  0.00           C  
ATOM   4094  O   GNP B445       31.556  24.594  -2.438  1.00  0.00           O  
ATOM   4095  N   GNP B79       -23.742 -27.228  -2.852  1.00  0.00           N  
ATOM   4096  C   GNP B79       -24.521 -26.382  -2.204  1.00  0.00           C  
ATOM   4097  C   GNP B79       -23.897 -25.125  -1.613  1.00  0.00           C  
ATOM   4098  C   GNP B79       -23.596 -24.062  -2.683  1.00  0.00           C  
ATOM   4099  C   GNP B79       -22.961 -22.816  -2.051  1.00  0.00           C  
ATOM   4100  C   GNP B79       -22.658 -21.763  -3.129  1.00  0.00           C  
ATOM   4101  C   GNP B79       -22.042 -20.485  -2.539  1.00  0.00           C  
ATOM   4102  S   GNP B79       -20.345 -20.868  -1.999  1.00  0.00           S  
ATOM   4103  S   GNP B79       -19.523 -18.999  -2.430  1.00  0.00           S  
ATOM   4104  C   GNP B79       -21.054 -18.208  -3.016  1.00  0.00           C  
ATOM   4105  C   GNP B79       -21.872 -19.376  -3.590  1.00  0.00           C  
ATOM   4106  O   GNP B79       -25.714 -26.610  -2.107  1.00  0.00           O  
ATOM   4107  N   GNP B176       -8.930  20.571 -32.731  1.00  0.00           N  
ATOM   4108  C   GNP B176       -9.537  19.448 -33.066  1.00  0.00           C  
ATOM   4109  C   GNP B176       -9.289  18.206 -32.219  1.00  0.00           C  
ATOM   4110  C   GNP B176      -10.052  18.246 -30.884  1.00  0.00           C  
ATOM   4111  C   GNP B176       -9.770  16.985 -30.057  1.00  0.00           C  
ATOM   4112  C   GNP B176      -10.532  17.037 -28.722  1.00  0.00           C  
ATOM   4113  C   GNP B176      -10.299  15.780 -27.868  1.00  0.00           C  
ATOM   4114  S   GNP B176       -8.587  15.825 -27.246  1.00  0.00           S  
ATOM   4115  S   GNP B176       -8.967  14.896 -25.417  1.00  0.00           S  
ATOM   4116  C   GNP B176      -10.747  14.614 -25.672  1.00  0.00           C  
ATOM   4117  C   GNP B176      -11.170  15.762 -26.602  1.00  0.00           C  
ATOM   4118  O   GNP B176      -10.289  19.428 -34.024  1.00  0.00           O  
ATOM   4119  N   GNP B348       19.657 -30.742   5.269  1.00  0.00           N  
ATOM   4120  C   GNP B348       19.087 -31.092   4.132  1.00  0.00           C  
ATOM   4121  C   GNP B348       17.952 -30.232   3.593  1.00  0.00           C  
ATOM   4122  C   GNP B348       18.457 -28.924   2.961  1.00  0.00           C  
ATOM   4123  C   GNP B348       17.286 -28.081   2.438  1.00  0.00           C  
ATOM   4124  C   GNP B348       17.801 -26.774   1.815  1.00  0.00           C  
ATOM   4125  C   GNP B348       16.663 -25.907   1.254  1.00  0.00           C  
ATOM   4126  S   GNP B348       15.722 -25.227   2.658  1.00  0.00           S  
ATOM   4127  S   GNP B348       15.228 -23.408   1.764  1.00  0.00           S  
ATOM   4128  C   GNP B348       16.025 -23.722   0.157  1.00  0.00           C  
ATOM   4129  C   GNP B348       17.183 -24.671   0.503  1.00  0.00           C  
ATOM   4130  O   GNP B348       19.484 -32.075   3.533  1.00  0.00           O  
ATOM   4131  N   GNP B432       31.804   2.758 -22.837  1.00  0.00           N  
ATOM   4132  C   GNP B432       31.034   2.116 -23.695  1.00  0.00           C  
ATOM   4133  C   GNP B432       29.716   1.538 -23.197  1.00  0.00           C  
ATOM   4134  C   GNP B432       28.638   2.618 -23.005  1.00  0.00           C  
ATOM   4135  C   GNP B432       27.329   1.999 -22.495  1.00  0.00           C  
ATOM   4136  C   GNP B432       26.261   3.088 -22.300  1.00  0.00           C  
ATOM   4137  C   GNP B432       24.923   2.510 -21.813  1.00  0.00           C  
ATOM   4138  S   GNP B432       25.131   1.972 -20.085  1.00  0.00           S  
ATOM   4139  S   GNP B432       23.194   2.422 -19.453  1.00  0.00           S  
ATOM   4140  C   GNP B432       22.564   3.011 -21.056  1.00  0.00           C  
ATOM   4141  C   GNP B432       23.812   3.572 -21.756  1.00  0.00           C  
ATOM   4142  O   GNP B432       31.378   2.014 -24.858  1.00  0.00           O  
ATOM   4143  N   GNP B95       -22.296   3.116  30.902  1.00  0.00           N  
ATOM   4144  C   GNP B95       -21.681   4.278  31.016  1.00  0.00           C  
ATOM   4145  C   GNP B95       -20.474   4.552  30.128  1.00  0.00           C  
ATOM   4146  C   GNP B95       -20.875   4.881  28.681  1.00  0.00           C  
ATOM   4147  C   GNP B95       -19.634   5.142  27.816  1.00  0.00           C  
ATOM   4148  C   GNP B95       -20.044   5.464  26.370  1.00  0.00           C  
ATOM   4149  C   GNP B95       -18.832   5.756  25.471  1.00  0.00           C  
ATOM   4150  S   GNP B95       -17.937   4.194  25.196  1.00  0.00           S  
ATOM   4151  S   GNP B95       -17.300   4.615  23.255  1.00  0.00           S  
ATOM   4152  C   GNP B95       -18.020   6.283  23.137  1.00  0.00           C  
ATOM   4153  C   GNP B95       -19.244   6.219  24.065  1.00  0.00           C  
ATOM   4154  O   GNP B95       -22.095   5.107  31.806  1.00  0.00           O  
ATOM   4155  N   GNP B101      -21.445  24.736 -13.544  1.00  0.00           N  
ATOM   4156  C   GNP B101      -21.725  23.770 -14.398  1.00  0.00           C  
ATOM   4157  C   GNP B101      -20.854  22.521 -14.395  1.00  0.00           C  
ATOM   4158  C   GNP B101      -21.167  21.592 -13.210  1.00  0.00           C  
ATOM   4159  C   GNP B101      -20.265  20.351 -13.236  1.00  0.00           C  
ATOM   4160  C   GNP B101      -20.581  19.433 -12.044  1.00  0.00           C  
ATOM   4161  C   GNP B101      -19.716  18.162 -12.042  1.00  0.00           C  
ATOM   4162  S   GNP B101      -18.009  18.636 -11.621  1.00  0.00           S  
ATOM   4163  S   GNP B101      -17.519  16.892 -10.584  1.00  0.00           S  
ATOM   4164  C   GNP B101      -19.105  16.033 -10.826  1.00  0.00           C  
ATOM   4165  C   GNP B101      -20.127  17.175 -10.938  1.00  0.00           C  
ATOM   4166  O   GNP B101      -22.674  23.886 -15.153  1.00  0.00           O  
ATOM   4167  N   GNP B399       22.899  -3.519  31.684  1.00  0.00           N  
ATOM   4168  C   GNP B399       23.828  -3.751  30.776  1.00  0.00           C  
ATOM   4169  C   GNP B399       23.395  -3.970  29.333  1.00  0.00           C  
ATOM   4170  C   GNP B399       23.008  -2.657  28.632  1.00  0.00           C  
ATOM   4171  C   GNP B399       22.570  -2.919  27.184  1.00  0.00           C  
ATOM   4172  C   GNP B399       22.179  -1.601  26.495  1.00  0.00           C  
ATOM   4173  C   GNP B399       21.756  -1.812  25.033  1.00  0.00           C  
ATOM   4174  S   GNP B399       20.141  -2.654  25.024  1.00  0.00           S  
ATOM   4175  S   GNP B399       19.398  -1.739  23.301  1.00  0.00           S  
ATOM   4176  C   GNP B399       20.871  -0.740  22.922  1.00  0.00           C  
ATOM   4177  C   GNP B399       21.504  -0.485  24.299  1.00  0.00           C  
ATOM   4178  O   GNP B399       25.002  -3.769  31.101  1.00  0.00           O  
ATOM   4179  N   GNP B82       -23.393 -20.274 -21.136  1.00  0.00           N  
ATOM   4180  C   GNP B82       -24.039 -20.401 -19.992  1.00  0.00           C  
ATOM   4181  C   GNP B82       -23.351 -19.940 -18.713  1.00  0.00           C  
ATOM   4182  C   GNP B82       -23.350 -18.409 -18.568  1.00  0.00           C  
ATOM   4183  C   GNP B82       -22.642 -17.983 -17.275  1.00  0.00           C  
ATOM   4184  C   GNP B82       -22.640 -16.452 -17.143  1.00  0.00           C  
ATOM   4185  C   GNP B82       -21.961 -15.979 -15.848  1.00  0.00           C  
ATOM   4186  S   GNP B82       -20.171 -16.275 -16.003  1.00  0.00           S  
ATOM   4187  S   GNP B82       -19.552 -14.620 -14.893  1.00  0.00           S  
ATOM   4188  C   GNP B82       -21.209 -14.002 -14.465  1.00  0.00           C  
ATOM   4189  C   GNP B82       -22.086 -14.461 -15.641  1.00  0.00           C  
ATOM   4190  O   GNP B82       -25.166 -20.862 -19.981  1.00  0.00           O  
ATOM   4191  N   GNP B415       24.819  29.299  10.532  1.00  0.00           N  
ATOM   4192  C   GNP B415       25.161  29.238   9.259  1.00  0.00           C  
ATOM   4193  C   GNP B415       24.650  28.071   8.425  1.00  0.00           C  
ATOM   4194  C   GNP B415       23.169  28.228   8.042  1.00  0.00           C  
ATOM   4195  C   GNP B415       22.689  27.031   7.211  1.00  0.00           C  
ATOM   4196  C   GNP B415       21.206  27.194   6.840  1.00  0.00           C  
ATOM   4197  C   GNP B415       20.687  26.027   5.984  1.00  0.00           C  
ATOM   4198  S   GNP B415       20.577  24.550   7.044  1.00  0.00           S  
ATOM   4199  S   GNP B415       18.907  23.708   6.118  1.00  0.00           S  
ATOM   4200  C   GNP B415       18.693  24.983   4.836  1.00  0.00           C  
ATOM   4201  C   GNP B415       19.250  26.257   5.490  1.00  0.00           C  
ATOM   4202  O   GNP B415       25.855  30.114   8.775  1.00  0.00           O  
ATOM   4203  N   GNP B43       -34.237  19.976  10.149  1.00  0.00           N  
ATOM   4204  C   GNP B43       -34.433  19.960   8.844  1.00  0.00           C  
ATOM   4205  C   GNP B43       -33.288  19.518   7.942  1.00  0.00           C  
ATOM   4206  C   GNP B43       -33.090  17.993   7.952  1.00  0.00           C  
ATOM   4207  C   GNP B43       -31.925  17.588   7.040  1.00  0.00           C  
ATOM   4208  C   GNP B43       -31.730  16.063   7.062  1.00  0.00           C  
ATOM   4209  C   GNP B43       -30.587  15.607   6.142  1.00  0.00           C  
ATOM   4210  S   GNP B43       -29.011  16.128   6.893  1.00  0.00           S  
ATOM   4211  S   GNP B43       -27.878  14.504   6.235  1.00  0.00           S  
ATOM   4212  C   GNP B43       -29.201  13.665   5.309  1.00  0.00           C  
ATOM   4213  C   GNP B43       -30.484  14.077   6.049  1.00  0.00           C  
ATOM   4214  O   GNP B43       -35.518  20.279   8.391  1.00  0.00           O  
ATOM   4215  N   GNP B418       30.449 -24.766  -0.293  1.00  0.00           N  
ATOM   4216  C   GNP B418       29.879 -25.185  -1.407  1.00  0.00           C  
ATOM   4217  C   GNP B418       28.478 -24.687  -1.738  1.00  0.00           C  
ATOM   4218  C   GNP B418       28.479 -23.240  -2.257  1.00  0.00           C  
ATOM   4219  C   GNP B418       27.052 -22.771  -2.572  1.00  0.00           C  
ATOM   4220  C   GNP B418       27.062 -21.322  -3.083  1.00  0.00           C  
ATOM   4221  C   GNP B418       25.654 -20.816  -3.434  1.00  0.00           C  
ATOM   4222  S   GNP B418       24.728 -20.588  -1.882  1.00  0.00           S  
ATOM   4223  S   GNP B418       23.597 -18.951  -2.511  1.00  0.00           S  
ATOM   4224  C   GNP B418       24.249 -18.863  -4.208  1.00  0.00           C  
ATOM   4225  C   GNP B418       25.675 -19.422  -4.081  1.00  0.00           C  
ATOM   4226  O   GNP B418       30.482 -25.939  -2.150  1.00  0.00           O  
ATOM   4227  N   GNP B291        7.469  17.760  32.152  1.00  0.00           N  
ATOM   4228  C   GNP B291        8.446  18.282  31.435  1.00  0.00           C  
ATOM   4229  C   GNP B291        8.740  17.686  30.065  1.00  0.00           C  
ATOM   4230  C   GNP B291        7.708  18.112  29.007  1.00  0.00           C  
ATOM   4231  C   GNP B291        8.032  17.486  27.644  1.00  0.00           C  
ATOM   4232  C   GNP B291        6.991  17.913  26.596  1.00  0.00           C  
ATOM   4233  C   GNP B291        7.289  17.328  25.206  1.00  0.00           C  
ATOM   4234  S   GNP B291        6.956  15.539  25.259  1.00  0.00           S  
ATOM   4235  S   GNP B291        6.285  15.357  23.291  1.00  0.00           S  
ATOM   4236  C   GNP B291        6.521  17.096  22.810  1.00  0.00           C  
ATOM   4237  C   GNP B291        6.337  17.868  24.127  1.00  0.00           C  
ATOM   4238  O   GNP B291        9.077  19.229  31.869  1.00  0.00           O  
ATOM   4239  N   GNP B292        7.455  28.666 -23.702  1.00  0.00           N  
ATOM   4240  C   GNP B292        6.952  27.832 -24.593  1.00  0.00           C  
ATOM   4241  C   GNP B292        6.706  26.388 -24.178  1.00  0.00           C  
ATOM   4242  C   GNP B292        5.454  26.236 -23.298  1.00  0.00           C  
ATOM   4243  C   GNP B292        5.244  24.771 -22.894  1.00  0.00           C  
ATOM   4244  C   GNP B292        3.994  24.631 -22.010  1.00  0.00           C  
ATOM   4245  C   GNP B292        3.730  23.174 -21.600  1.00  0.00           C  
ATOM   4246  S   GNP B292        5.010  22.678 -20.402  1.00  0.00           S  
ATOM   4247  S   GNP B292        3.806  21.403 -19.271  1.00  0.00           S  
ATOM   4248  C   GNP B292        2.287  21.593 -20.255  1.00  0.00           C  
ATOM   4249  C   GNP B292        2.404  23.010 -20.839  1.00  0.00           C  
ATOM   4250  O   GNP B292        6.681  28.231 -25.711  1.00  0.00           O  
ATOM   4251  N   GNP B203       -7.888 -21.433  30.662  1.00  0.00           N  
ATOM   4252  C   GNP B203       -6.958 -22.211  30.143  1.00  0.00           C  
ATOM   4253  C   GNP B203       -6.466 -21.915  28.733  1.00  0.00           C  
ATOM   4254  C   GNP B203       -5.513 -20.709  28.686  1.00  0.00           C  
ATOM   4255  C   GNP B203       -5.046 -20.436  27.250  1.00  0.00           C  
ATOM   4256  C   GNP B203       -4.100 -19.225  27.214  1.00  0.00           C  
ATOM   4257  C   GNP B203       -3.586 -18.928  25.796  1.00  0.00           C  
ATOM   4258  S   GNP B203       -4.971 -18.265  24.816  1.00  0.00           S  
ATOM   4259  S   GNP B203       -3.838 -16.972  23.635  1.00  0.00           S  
ATOM   4260  C   GNP B203       -2.211 -17.395  24.332  1.00  0.00           C  
ATOM   4261  C   GNP B203       -2.529 -17.812  25.777  1.00  0.00           C  
ATOM   4262  O   GNP B203       -6.502 -23.131  30.799  1.00  0.00           O  
ATOM   4263  N   GNP B230       -0.923 -32.379 -13.072  1.00  0.00           N  
ATOM   4264  C   GNP B230       -2.212 -32.110 -13.169  1.00  0.00           C  
ATOM   4265  C   GNP B230       -2.747 -30.861 -12.482  1.00  0.00           C  
ATOM   4266  C   GNP B230       -2.400 -29.576 -13.251  1.00  0.00           C  
ATOM   4267  C   GNP B230       -2.947 -28.339 -12.526  1.00  0.00           C  
ATOM   4268  C   GNP B230       -2.589 -27.060 -13.299  1.00  0.00           C  
ATOM   4269  C   GNP B230       -3.139 -25.795 -12.620  1.00  0.00           C  
ATOM   4270  S   GNP B230       -2.187 -25.508 -11.094  1.00  0.00           S  
ATOM   4271  S   GNP B230       -2.261 -23.423 -11.148  1.00  0.00           S  
ATOM   4272  C   GNP B230       -3.266 -23.272 -12.657  1.00  0.00           C  
ATOM   4273  C   GNP B230       -2.909 -24.531 -13.463  1.00  0.00           C  
ATOM   4274  O   GNP B230       -2.938 -32.847 -13.811  1.00  0.00           O  
ATOM   4275  N   GNP B12       -34.265 -15.776  18.421  1.00  0.00           N  
ATOM   4276  C   GNP B12       -34.201 -14.658  19.119  1.00  0.00           C  
ATOM   4277  C   GNP B12       -32.952 -13.795  18.998  1.00  0.00           C  
ATOM   4278  C   GNP B12       -32.914 -13.001  17.682  1.00  0.00           C  
ATOM   4279  C   GNP B12       -31.639 -12.152  17.594  1.00  0.00           C  
ATOM   4280  C   GNP B12       -31.607 -11.367  16.272  1.00  0.00           C  
ATOM   4281  C   GNP B12       -30.357 -10.481  16.149  1.00  0.00           C  
ATOM   4282  S   GNP B12       -28.915 -11.565  15.897  1.00  0.00           S  
ATOM   4283  S   GNP B12       -27.844 -10.265  14.665  1.00  0.00           S  
ATOM   4284  C   GNP B12       -29.037  -8.891  14.695  1.00  0.00           C  
ATOM   4285  C   GNP B12       -30.392  -9.587  14.900  1.00  0.00           C  
ATOM   4286  O   GNP B12       -35.138 -14.331  19.825  1.00  0.00           O  
ATOM   4287  N   GNP B493       38.670   2.365   2.433  1.00  0.00           N  
ATOM   4288  C   GNP B493       38.604   1.920   1.192  1.00  0.00           C  
ATOM   4289  C   GNP B493       37.264   1.421   0.670  1.00  0.00           C  
ATOM   4290  C   GNP B493       36.302   2.572   0.331  1.00  0.00           C  
ATOM   4291  C   GNP B493       34.961   2.030  -0.183  1.00  0.00           C  
ATOM   4292  C   GNP B493       34.005   3.188  -0.513  1.00  0.00           C  
ATOM   4293  C   GNP B493       32.655   2.692  -1.055  1.00  0.00           C  
ATOM   4294  S   GNP B493       31.740   1.919   0.316  1.00  0.00           S  
ATOM   4295  S   GNP B493       29.831   2.479  -0.316  1.00  0.00           S  
ATOM   4296  C   GNP B493       30.340   3.330  -1.843  1.00  0.00           C  
ATOM   4297  C   GNP B493       31.752   3.845  -1.522  1.00  0.00           C  
ATOM   4298  O   GNP B493       39.600   1.933   0.490  1.00  0.00           O  
ATOM   4299  N   GNP B411       21.352  23.356  23.933  1.00  0.00           N  
ATOM   4300  C   GNP B411       22.067  23.536  22.839  1.00  0.00           C  
ATOM   4301  C   GNP B411       21.796  22.639  21.638  1.00  0.00           C  
ATOM   4302  C   GNP B411       20.513  23.036  20.889  1.00  0.00           C  
ATOM   4303  C   GNP B411       20.269  22.107  19.693  1.00  0.00           C  
ATOM   4304  C   GNP B411       18.981  22.507  18.955  1.00  0.00           C  
ATOM   4305  C   GNP B411       18.708  21.617  17.732  1.00  0.00           C  
ATOM   4306  S   GNP B411       18.221  19.966  18.328  1.00  0.00           S  
ATOM   4307  S   GNP B411       16.888  19.532  16.781  1.00  0.00           S  
ATOM   4308  C   GNP B411       17.130  21.069  15.837  1.00  0.00           C  
ATOM   4309  C   GNP B411       17.504  22.103  16.910  1.00  0.00           C  
ATOM   4310  O   GNP B411       22.909  24.415  22.803  1.00  0.00           O  
ATOM   4311  N   GNP B246       -0.293  -2.272 -40.853  1.00  0.00           N  
ATOM   4312  C   GNP B246       -1.303  -3.092 -40.633  1.00  0.00           C  
ATOM   4313  C   GNP B246       -1.567  -3.554 -39.206  1.00  0.00           C  
ATOM   4314  C   GNP B246       -2.237  -2.465 -38.352  1.00  0.00           C  
ATOM   4315  C   GNP B246       -2.479  -2.963 -36.921  1.00  0.00           C  
ATOM   4316  C   GNP B246       -3.143  -1.865 -36.075  1.00  0.00           C  
ATOM   4317  C   GNP B246       -3.426  -2.328 -34.637  1.00  0.00           C  
ATOM   4318  S   GNP B246       -1.836  -2.472 -33.761  1.00  0.00           S  
ATOM   4319  S   GNP B246       -2.540  -1.904 -31.880  1.00  0.00           S  
ATOM   4320  C   GNP B246       -4.286  -1.687 -32.348  1.00  0.00           C  
ATOM   4321  C   GNP B246       -4.219  -1.287 -33.831  1.00  0.00           C  
ATOM   4322  O   GNP B246       -2.008  -3.447 -41.560  1.00  0.00           O  
ATOM   4323  N   GNP B0        -40.835  -0.255   2.579  1.00  0.00           N  
ATOM   4324  C   GNP B0        -40.696  -1.435   2.004  1.00  0.00           C  
ATOM   4325  C   GNP B0        -39.328  -1.821   1.457  1.00  0.00           C  
ATOM   4326  C   GNP B0        -38.346  -2.224   2.569  1.00  0.00           C  
ATOM   4327  C   GNP B0        -36.978  -2.598   1.982  1.00  0.00           C  
ATOM   4328  C   GNP B0        -36.002  -2.993   3.102  1.00  0.00           C  
ATOM   4329  C   GNP B0        -34.623  -3.399   2.557  1.00  0.00           C  
ATOM   4330  S   GNP B0        -33.792  -1.901   1.939  1.00  0.00           S  
ATOM   4331  S   GNP B0        -31.849  -2.476   2.437  1.00  0.00           S  
ATOM   4332  C   GNP B0        -32.265  -4.112   3.117  1.00  0.00           C  
ATOM   4333  C   GNP B0        -33.692  -3.932   3.658  1.00  0.00           C  
ATOM   4334  O   GNP B0        -41.649  -2.192   1.937  1.00  0.00           O  
ATOM   4335  N   GNP B393       22.890 -19.125  26.375  1.00  0.00           N  
ATOM   4336  C   GNP B393       23.420 -19.644  25.284  1.00  0.00           C  
ATOM   4337  C   GNP B393       22.718 -19.409  23.953  1.00  0.00           C  
ATOM   4338  C   GNP B393       22.947 -17.988  23.413  1.00  0.00           C  
ATOM   4339  C   GNP B393       22.219 -17.786  22.077  1.00  0.00           C  
ATOM   4340  C   GNP B393       22.449 -16.361  21.550  1.00  0.00           C  
ATOM   4341  C   GNP B393       21.757 -16.120  20.199  1.00  0.00           C  
ATOM   4342  S   GNP B393       19.959 -16.056  20.484  1.00  0.00           S  
ATOM   4343  S   GNP B393       19.526 -14.654  19.001  1.00  0.00           S  
ATOM   4344  C   GNP B393       21.223 -14.457  18.373  1.00  0.00           C  
ATOM   4345  C   GNP B393       22.102 -14.748  19.599  1.00  0.00           C  
ATOM   4346  O   GNP B393       24.456 -20.280  25.357  1.00  0.00           O  
ATOM   4347  N   GNP B390       26.288 -19.333 -22.815  1.00  0.00           N  
ATOM   4348  C   GNP B390       25.195 -19.753 -23.424  1.00  0.00           C  
ATOM   4349  C   GNP B390       23.848 -19.479 -22.769  1.00  0.00           C  
ATOM   4350  C   GNP B390       23.404 -18.016 -22.935  1.00  0.00           C  
ATOM   4351  C   GNP B390       22.048 -17.776 -22.256  1.00  0.00           C  
ATOM   4352  C   GNP B390       21.617 -16.310 -22.422  1.00  0.00           C  
ATOM   4353  C   GNP B390       20.250 -16.028 -21.777  1.00  0.00           C  
ATOM   4354  S   GNP B390       20.451 -16.086 -19.968  1.00  0.00           S  
ATOM   4355  S   GNP B390       19.033 -14.624 -19.516  1.00  0.00           S  
ATOM   4356  C   GNP B390       18.501 -14.290 -21.225  1.00  0.00           C  
ATOM   4357  C   GNP B390       19.749 -14.604 -22.065  1.00  0.00           C  
ATOM   4358  O   GNP B390       25.281 -20.330 -24.493  1.00  0.00           O  
ATOM   4359  N   GNP B192       -7.900  29.549  21.665  1.00  0.00           N  
ATOM   4360  C   GNP B192       -7.502  30.218  20.599  1.00  0.00           C  
ATOM   4361  C   GNP B192       -6.824  29.451  19.472  1.00  0.00           C  
ATOM   4362  C   GNP B192       -7.826  28.650  18.623  1.00  0.00           C  
ATOM   4363  C   GNP B192       -7.106  27.885  17.504  1.00  0.00           C  
ATOM   4364  C   GNP B192       -8.114  27.084  16.666  1.00  0.00           C  
ATOM   4365  C   GNP B192       -7.440  26.318  15.516  1.00  0.00           C  
ATOM   4366  S   GNP B192       -6.478  24.948  16.232  1.00  0.00           S  
ATOM   4367  S   GNP B192       -6.763  23.602  14.663  1.00  0.00           S  
ATOM   4368  C   GNP B192       -7.745  24.703  13.597  1.00  0.00           C  
ATOM   4369  C   GNP B192       -8.458  25.634  14.590  1.00  0.00           C  
ATOM   4370  O   GNP B192       -7.697  31.418  20.529  1.00  0.00           O  
ATOM   4371  N   GNP B113      -18.712 -30.666  10.696  1.00  0.00           N  
ATOM   4372  C   GNP B113      -19.554 -30.266   9.762  1.00  0.00           C  
ATOM   4373  C   GNP B113      -19.368 -28.880   9.161  1.00  0.00           C  
ATOM   4374  C   GNP B113      -18.201 -28.828   8.161  1.00  0.00           C  
ATOM   4375  C   GNP B113      -18.038 -27.415   7.583  1.00  0.00           C  
ATOM   4376  C   GNP B113      -16.866 -27.372   6.590  1.00  0.00           C  
ATOM   4377  C   GNP B113      -16.680 -25.980   5.967  1.00  0.00           C  
ATOM   4378  S   GNP B113      -16.035 -24.862   7.252  1.00  0.00           S  
ATOM   4379  S   GNP B113      -14.861 -23.688   5.989  1.00  0.00           S  
ATOM   4380  C   GNP B113      -15.293 -24.527   4.433  1.00  0.00           C  
ATOM   4381  C   GNP B113      -15.605 -25.968   4.868  1.00  0.00           C  
ATOM   4382  O   GNP B113      -20.444 -31.010   9.390  1.00  0.00           O  
ATOM   4383  N   GNP B96       -21.090  13.104 -26.175  1.00  0.00           N  
ATOM   4384  C   GNP B96       -21.511  11.854 -26.218  1.00  0.00           C  
ATOM   4385  C   GNP B96       -20.736  10.798 -25.442  1.00  0.00           C  
ATOM   4386  C   GNP B96       -21.012  10.862 -23.930  1.00  0.00           C  
ATOM   4387  C   GNP B96       -20.208   9.791 -23.182  1.00  0.00           C  
ATOM   4388  C   GNP B96       -20.486   9.867 -21.672  1.00  0.00           C  
ATOM   4389  C   GNP B96       -19.719   8.795 -20.882  1.00  0.00           C  
ATOM   4390  S   GNP B96       -17.952   9.236 -20.892  1.00  0.00           S  
ATOM   4391  S   GNP B96       -17.503   8.491 -18.995  1.00  0.00           S  
ATOM   4392  C   GNP B96       -19.162   7.852 -18.605  1.00  0.00           C  
ATOM   4393  C   GNP B96       -20.105   8.774 -19.395  1.00  0.00           C  
ATOM   4394  O   GNP B96       -22.511  11.573 -26.856  1.00  0.00           O  
ATOM   4395  N   GNP B473       34.227  -3.280  21.157  1.00  0.00           N  
ATOM   4396  C   GNP B473       34.721  -3.628  19.983  1.00  0.00           C  
ATOM   4397  C   GNP B473       33.754  -3.901  18.839  1.00  0.00           C  
ATOM   4398  C   GNP B473       33.178  -2.608  18.238  1.00  0.00           C  
ATOM   4399  C   GNP B473       32.203  -2.923  17.096  1.00  0.00           C  
ATOM   4400  C   GNP B473       31.628  -1.625  16.507  1.00  0.00           C  
ATOM   4401  C   GNP B473       30.662  -1.891  15.342  1.00  0.00           C  
ATOM   4402  S   GNP B473       29.138  -2.621  16.021  1.00  0.00           S  
ATOM   4403  S   GNP B473       27.821  -1.760  14.649  1.00  0.00           S  
ATOM   4404  C   GNP B473       29.071  -0.887  13.654  1.00  0.00           C  
ATOM   4405  C   GNP B473       30.198  -0.595  14.657  1.00  0.00           C  
ATOM   4406  O   GNP B473       35.927  -3.706  19.833  1.00  0.00           O  
ATOM   4407  N   GNP B380       20.662  30.511 -11.738  1.00  0.00           N  
ATOM   4408  C   GNP B380       20.428  29.995 -12.929  1.00  0.00           C  
ATOM   4409  C   GNP B380       19.827  28.598 -13.010  1.00  0.00           C  
ATOM   4410  C   GNP B380       18.324  28.587 -12.687  1.00  0.00           C  
ATOM   4411  C   GNP B380       17.757  27.164 -12.771  1.00  0.00           C  
ATOM   4412  C   GNP B380       16.256  27.163 -12.439  1.00  0.00           C  
ATOM   4413  C   GNP B380       15.638  25.759 -12.534  1.00  0.00           C  
ATOM   4414  S   GNP B380       16.261  24.768 -11.138  1.00  0.00           S  
ATOM   4415  S   GNP B380       14.536  23.627 -10.859  1.00  0.00           S  
ATOM   4416  C   GNP B380       13.568  24.344 -12.224  1.00  0.00           C  
ATOM   4417  C   GNP B380       14.113  25.776 -12.347  1.00  0.00           C  
ATOM   4418  O   GNP B380       20.678  30.642 -13.930  1.00  0.00           O  
ATOM   4419  N   GNP B125      -18.250 -11.847  34.170  1.00  0.00           N  
ATOM   4420  C   GNP B125      -17.007 -11.924  34.608  1.00  0.00           C  
ATOM   4421  C   GNP B125      -15.872 -11.801  33.600  1.00  0.00           C  
ATOM   4422  C   GNP B125      -15.645 -10.349  33.148  1.00  0.00           C  
ATOM   4423  C   GNP B125      -14.502 -10.266  32.128  1.00  0.00           C  
ATOM   4424  C   GNP B125      -14.288  -8.812  31.678  1.00  0.00           C  
ATOM   4425  C   GNP B125      -13.133  -8.677  30.672  1.00  0.00           C  
ATOM   4426  S   GNP B125      -13.666  -9.412  29.093  1.00  0.00           S  
ATOM   4427  S   GNP B125      -12.615  -8.108  27.848  1.00  0.00           S  
ATOM   4428  C   GNP B125      -11.825  -7.128  29.163  1.00  0.00           C  
ATOM   4429  C   GNP B125      -12.822  -7.211  30.330  1.00  0.00           C  
ATOM   4430  O   GNP B125      -16.792 -12.073  35.797  1.00  0.00           O  
ATOM   4431  N   GNP B160       -8.653 -22.574 -30.740  1.00  0.00           N  
ATOM   4432  C   GNP B160       -9.773 -22.764 -30.068  1.00  0.00           C  
ATOM   4433  C   GNP B160       -9.851 -22.271 -28.629  1.00  0.00           C  
ATOM   4434  C   GNP B160      -10.031 -20.747 -28.541  1.00  0.00           C  
ATOM   4435  C   GNP B160      -10.096 -20.288 -27.079  1.00  0.00           C  
ATOM   4436  C   GNP B160      -10.270 -18.762 -27.001  1.00  0.00           C  
ATOM   4437  C   GNP B160      -10.365 -18.259 -25.552  1.00  0.00           C  
ATOM   4438  S   GNP B160       -8.720 -18.419 -24.786  1.00  0.00           S  
ATOM   4439  S   GNP B160       -8.858 -16.739 -23.556  1.00  0.00           S  
ATOM   4440  C   GNP B160      -10.547 -16.251 -24.029  1.00  0.00           C  
ATOM   4441  C   GNP B160      -10.684 -16.757 -25.473  1.00  0.00           C  
ATOM   4442  O   GNP B160      -10.719 -23.308 -30.610  1.00  0.00           O  
ATOM   4443  N   GNP B106      -24.319  26.437   4.784  1.00  0.00           N  
ATOM   4444  C   GNP B106      -24.463  26.299   3.479  1.00  0.00           C  
ATOM   4445  C   GNP B106      -23.454  25.444   2.723  1.00  0.00           C  
ATOM   4446  C   GNP B106      -23.692  23.939   2.929  1.00  0.00           C  
ATOM   4447  C   GNP B106      -22.653  23.112   2.160  1.00  0.00           C  
ATOM   4448  C   GNP B106      -22.895  21.609   2.377  1.00  0.00           C  
ATOM   4449  C   GNP B106      -21.891  20.739   1.605  1.00  0.00           C  
ATOM   4450  S   GNP B106      -20.262  20.906   2.402  1.00  0.00           S  
ATOM   4451  S   GNP B106      -19.605  18.961   2.028  1.00  0.00           S  
ATOM   4452  C   GNP B106      -21.075  18.398   1.113  1.00  0.00           C  
ATOM   4453  C   GNP B106      -22.218  19.240   1.703  1.00  0.00           C  
ATOM   4454  O   GNP B106      -25.397  26.838   2.912  1.00  0.00           O  
ATOM   4455  N   GNP B366       21.594   8.693 -29.379  1.00  0.00           N  
ATOM   4456  C   GNP B366       20.738   7.916 -30.017  1.00  0.00           C  
ATOM   4457  C   GNP B366       19.758   7.087 -29.197  1.00  0.00           C  
ATOM   4458  C   GNP B366       18.604   7.932 -28.633  1.00  0.00           C  
ATOM   4459  C   GNP B366       17.644   7.065 -27.807  1.00  0.00           C  
ATOM   4460  C   GNP B366       16.498   7.921 -27.243  1.00  0.00           C  
ATOM   4461  C   GNP B366       15.497   7.089 -26.427  1.00  0.00           C  
ATOM   4462  S   GNP B366       16.304   6.592 -24.871  1.00  0.00           S  
ATOM   4463  S   GNP B366       14.592   6.649 -23.679  1.00  0.00           S  
ATOM   4464  C   GNP B366       13.418   7.111 -24.990  1.00  0.00           C  
ATOM   4465  C   GNP B366       14.275   7.910 -25.984  1.00  0.00           C  
ATOM   4466  O   GNP B366       20.735   7.889 -31.234  1.00  0.00           O  
ATOM   4467  N   GNP B179      -11.234  17.019  34.034  1.00  0.00           N  
ATOM   4468  C   GNP B179      -10.473  18.005  33.595  1.00  0.00           C  
ATOM   4469  C   GNP B179       -9.583  17.752  32.386  1.00  0.00           C  
ATOM   4470  C   GNP B179      -10.375  17.748  31.067  1.00  0.00           C  
ATOM   4471  C   GNP B179       -9.447  17.482  29.874  1.00  0.00           C  
ATOM   4472  C   GNP B179      -10.249  17.473  28.562  1.00  0.00           C  
ATOM   4473  C   GNP B179       -9.355  17.234  27.334  1.00  0.00           C  
ATOM   4474  S   GNP B179       -8.797  15.501  27.365  1.00  0.00           S  
ATOM   4475  S   GNP B179       -8.757  15.220  25.298  1.00  0.00           S  
ATOM   4476  C   GNP B179       -9.261  16.905  24.831  1.00  0.00           C  
ATOM   4477  C   GNP B179      -10.128  17.369  26.012  1.00  0.00           C  
ATOM   4478  O   GNP B179      -10.509  19.089  34.148  1.00  0.00           O  
ATOM   4479  N   GNP B229       -2.134 -36.440   5.179  1.00  0.00           N  
ATOM   4480  C   GNP B229       -3.051 -36.344   4.234  1.00  0.00           C  
ATOM   4481  C   GNP B229       -3.532 -34.957   3.826  1.00  0.00           C  
ATOM   4482  C   GNP B229       -2.512 -34.221   2.942  1.00  0.00           C  
ATOM   4483  C   GNP B229       -3.027 -32.827   2.558  1.00  0.00           C  
ATOM   4484  C   GNP B229       -1.998 -32.097   1.680  1.00  0.00           C  
ATOM   4485  C   GNP B229       -2.482 -30.703   1.251  1.00  0.00           C  
ATOM   4486  S   GNP B229       -2.461 -29.618   2.714  1.00  0.00           S  
ATOM   4487  S   GNP B229       -1.960 -27.860   1.708  1.00  0.00           S  
ATOM   4488  C   GNP B229       -1.921 -28.563   0.029  1.00  0.00           C  
ATOM   4489  C   GNP B229       -1.522 -30.030   0.256  1.00  0.00           C  
ATOM   4490  O   GNP B229       -3.478 -37.351   3.700  1.00  0.00           O  
ATOM   4491  N   GNP B6        -33.860 -13.195 -21.016  1.00  0.00           N  
ATOM   4492  C   GNP B6        -34.079 -13.875 -19.906  1.00  0.00           C  
ATOM   4493  C   GNP B6        -32.974 -13.933 -18.860  1.00  0.00           C  
ATOM   4494  C   GNP B6        -32.855 -12.625 -18.060  1.00  0.00           C  
ATOM   4495  C   GNP B6        -31.728 -12.719 -17.023  1.00  0.00           C  
ATOM   4496  C   GNP B6        -31.613 -11.405 -16.234  1.00  0.00           C  
ATOM   4497  C   GNP B6        -30.510 -11.460 -15.165  1.00  0.00           C  
ATOM   4498  S   GNP B6        -28.897 -11.453 -16.010  1.00  0.00           S  
ATOM   4499  S   GNP B6        -27.862 -10.378 -14.552  1.00  0.00           S  
ATOM   4500  C   GNP B6        -29.242 -10.199 -13.380  1.00  0.00           C  
ATOM   4501  C   GNP B6        -30.489 -10.205 -14.279  1.00  0.00           C  
ATOM   4502  O   GNP B6        -35.153 -14.423 -19.733  1.00  0.00           O  
ATOM   4503  N   GNP B482       36.341  13.435 -11.344  1.00  0.00           N  
ATOM   4504  C   GNP B482       35.995  12.893 -12.497  1.00  0.00           C  
ATOM   4505  C   GNP B482       34.755  12.010 -12.541  1.00  0.00           C  
ATOM   4506  C   GNP B482       33.453  12.828 -12.511  1.00  0.00           C  
ATOM   4507  C   GNP B482       32.227  11.905 -12.549  1.00  0.00           C  
ATOM   4508  C   GNP B482       30.932  12.732 -12.512  1.00  0.00           C  
ATOM   4509  C   GNP B482       29.675  11.849 -12.573  1.00  0.00           C  
ATOM   4510  S   GNP B482       29.522  10.967 -10.986  1.00  0.00           S  
ATOM   4511  S   GNP B482       27.437  10.940 -10.921  1.00  0.00           S  
ATOM   4512  C   GNP B482       27.150  11.773 -12.514  1.00  0.00           C  
ATOM   4513  C   GNP B482       28.383  12.675 -12.682  1.00  0.00           C  
ATOM   4514  O   GNP B482       36.656  13.118 -13.495  1.00  0.00           O  
ATOM   4515  N   GNP B317        8.778 -14.132  34.093  1.00  0.00           N  
ATOM   4516  C   GNP B317        9.835 -14.581  33.443  1.00  0.00           C  
ATOM   4517  C   GNP B317        9.850 -14.482  31.923  1.00  0.00           C  
ATOM   4518  C   GNP B317       10.128 -13.052  31.432  1.00  0.00           C  
ATOM   4519  C   GNP B317       10.126 -12.991  29.898  1.00  0.00           C  
ATOM   4520  C   GNP B317       10.398 -11.556  29.418  1.00  0.00           C  
ATOM   4521  C   GNP B317       10.430 -11.451  27.885  1.00  0.00           C  
ATOM   4522  S   GNP B317        8.731 -11.666  27.264  1.00  0.00           S  
ATOM   4523  S   GNP B317        8.901 -10.375  25.633  1.00  0.00           S  
ATOM   4524  C   GNP B317       10.647  -9.924  25.883  1.00  0.00           C  
ATOM   4525  C   GNP B317       10.845 -10.052  27.401  1.00  0.00           C  
ATOM   4526  O   GNP B317       10.776 -15.044  34.063  1.00  0.00           O  
ATOM   4527  N   GNP B264        3.877  40.729  -0.540  1.00  0.00           N  
ATOM   4528  C   GNP B264        3.880  40.544  -1.847  1.00  0.00           C  
ATOM   4529  C   GNP B264        3.999  39.122  -2.379  1.00  0.00           C  
ATOM   4530  C   GNP B264        2.683  38.337  -2.249  1.00  0.00           C  
ATOM   4531  C   GNP B264        2.843  36.908  -2.787  1.00  0.00           C  
ATOM   4532  C   GNP B264        1.525  36.130  -2.647  1.00  0.00           C  
ATOM   4533  C   GNP B264        1.632  34.698  -3.196  1.00  0.00           C  
ATOM   4534  S   GNP B264        2.681  33.732  -2.063  1.00  0.00           S  
ATOM   4535  S   GNP B264        1.695  31.909  -2.313  1.00  0.00           S  
ATOM   4536  C   GNP B264        0.470  32.480  -3.531  1.00  0.00           C  
ATOM   4537  C   GNP B264        0.280  33.967  -3.191  1.00  0.00           C  
ATOM   4538  O   GNP B264        3.773  41.499  -2.594  1.00  0.00           O  
ATOM   4539  N   GNP B32       -34.201   7.583  21.142  1.00  0.00           N  
ATOM   4540  C   GNP B32       -34.427   8.424  20.151  1.00  0.00           C  
ATOM   4541  C   GNP B32       -33.299   8.711  19.169  1.00  0.00           C  
ATOM   4542  C   GNP B32       -33.085   7.561  18.171  1.00  0.00           C  
ATOM   4543  C   GNP B32       -31.936   7.882  17.205  1.00  0.00           C  
ATOM   4544  C   GNP B32       -31.726   6.723  16.217  1.00  0.00           C  
ATOM   4545  C   GNP B32       -30.599   7.011  15.213  1.00  0.00           C  
ATOM   4546  S   GNP B32       -29.012   6.947  16.104  1.00  0.00           S  
ATOM   4547  S   GNP B32       -27.877   6.182  14.528  1.00  0.00           S  
ATOM   4548  C   GNP B32       -29.213   6.128  13.293  1.00  0.00           C  
ATOM   4549  C   GNP B32       -30.482   5.922  14.135  1.00  0.00           C  
ATOM   4550  O   GNP B32       -35.525   8.937  20.031  1.00  0.00           O  
ATOM   4551  N   GNP B371       17.312   6.774  36.450  1.00  0.00           N  
ATOM   4552  C   GNP B371       18.408   6.878  35.723  1.00  0.00           C  
ATOM   4553  C   GNP B371       18.351   6.463  34.258  1.00  0.00           C  
ATOM   4554  C   GNP B371       17.644   7.509  33.381  1.00  0.00           C  
ATOM   4555  C   GNP B371       17.598   7.053  31.916  1.00  0.00           C  
ATOM   4556  C   GNP B371       16.884   8.102  31.049  1.00  0.00           C  
ATOM   4557  C   GNP B371       16.835   7.698  29.567  1.00  0.00           C  
ATOM   4558  S   GNP B371       15.668   6.310  29.393  1.00  0.00           S  
ATOM   4559  S   GNP B371       14.964   6.818  27.496  1.00  0.00           S  
ATOM   4560  C   GNP B371       16.014   8.285  27.250  1.00  0.00           C  
ATOM   4561  C   GNP B371       16.253   8.807  28.676  1.00  0.00           C  
ATOM   4562  O   GNP B371       19.429   7.314  36.224  1.00  0.00           O  
ATOM   4563  N   GNP B252        2.210  17.467 -35.240  1.00  0.00           N  
ATOM   4564  C   GNP B252        1.455  16.447 -35.603  1.00  0.00           C  
ATOM   4565  C   GNP B252        1.264  15.298 -34.621  1.00  0.00           C  
ATOM   4566  C   GNP B252        0.282  15.651 -33.492  1.00  0.00           C  
ATOM   4567  C   GNP B252        0.122  14.474 -32.520  1.00  0.00           C  
ATOM   4568  C   GNP B252       -0.857  14.839 -31.392  1.00  0.00           C  
ATOM   4569  C   GNP B252       -1.067  13.679 -30.405  1.00  0.00           C  
ATOM   4570  S   GNP B252        0.459  13.475 -29.433  1.00  0.00           S  
ATOM   4571  S   GNP B252       -0.459  12.875 -27.658  1.00  0.00           S  
ATOM   4572  C   GNP B252       -2.174  12.907 -28.268  1.00  0.00           C  
ATOM   4573  C   GNP B252       -2.153  13.987 -29.361  1.00  0.00           C  
ATOM   4574  O   GNP B252        0.918  16.450 -36.696  1.00  0.00           O  
ATOM   4575  N   GNP B345       14.750 -35.875  -6.001  1.00  0.00           N  
ATOM   4576  C   GNP B345       13.713 -35.981  -6.810  1.00  0.00           C  
ATOM   4577  C   GNP B345       12.641 -34.899  -6.762  1.00  0.00           C  
ATOM   4578  C   GNP B345       13.085 -33.605  -7.464  1.00  0.00           C  
ATOM   4579  C   GNP B345       11.984 -32.538  -7.389  1.00  0.00           C  
ATOM   4580  C   GNP B345       12.440 -31.246  -8.087  1.00  0.00           C  
ATOM   4581  C   GNP B345       11.358 -30.155  -8.057  1.00  0.00           C  
ATOM   4582  S   GNP B345       11.213 -29.544  -6.348  1.00  0.00           S  
ATOM   4583  S   GNP B345       10.753 -27.567  -6.832  1.00  0.00           S  
ATOM   4584  C   GNP B345       10.755 -27.771  -8.641  1.00  0.00           C  
ATOM   4585  C   GNP B345       11.752 -28.917  -8.878  1.00  0.00           C  
ATOM   4586  O   GNP B345       13.640 -36.920  -7.582  1.00  0.00           O  
ATOM   4587  N   GNP B3        -34.850 -20.367   0.706  1.00  0.00           N  
ATOM   4588  C   GNP B3        -34.754 -20.155   2.005  1.00  0.00           C  
ATOM   4589  C   GNP B3        -33.445 -19.605   2.556  1.00  0.00           C  
ATOM   4590  C   GNP B3        -33.276 -18.103   2.276  1.00  0.00           C  
ATOM   4591  C   GNP B3        -31.944 -17.588   2.838  1.00  0.00           C  
ATOM   4592  C   GNP B3        -31.783 -16.087   2.547  1.00  0.00           C  
ATOM   4593  C   GNP B3        -30.471 -15.521   3.113  1.00  0.00           C  
ATOM   4594  S   GNP B3        -29.092 -16.176   2.120  1.00  0.00           S  
ATOM   4595  S   GNP B3        -27.866 -14.494   2.262  1.00  0.00           S  
ATOM   4596  C   GNP B3        -28.965 -13.503   3.322  1.00  0.00           C  
ATOM   4597  C   GNP B3        -30.373 -13.995   2.952  1.00  0.00           C  
ATOM   4598  O   GNP B3        -35.707 -20.382   2.729  1.00  0.00           O  
ATOM   4599  N   GNP B454       36.593  -8.410 -11.439  1.00  0.00           N  
ATOM   4600  C   GNP B454       35.966  -8.931 -12.477  1.00  0.00           C  
ATOM   4601  C   GNP B454       34.452  -9.082 -12.412  1.00  0.00           C  
ATOM   4602  C   GNP B454       33.721  -7.744 -12.615  1.00  0.00           C  
ATOM   4603  C   GNP B454       32.201  -7.935 -12.534  1.00  0.00           C  
ATOM   4604  C   GNP B454       31.480  -6.591 -12.731  1.00  0.00           C  
ATOM   4605  C   GNP B454       29.950  -6.738 -12.681  1.00  0.00           C  
ATOM   4606  S   GNP B454       29.468  -7.095 -10.962  1.00  0.00           S  
ATOM   4607  S   GNP B454       27.643  -6.084 -11.004  1.00  0.00           S  
ATOM   4608  C   GNP B454       27.719  -5.553 -12.743  1.00  0.00           C  
ATOM   4609  C   GNP B454       29.225  -5.426 -13.022  1.00  0.00           C  
ATOM   4610  O   GNP B454       36.600  -9.261 -13.464  1.00  0.00           O  
ATOM   4611  N   GNP B492       35.093  18.243  10.481  1.00  0.00           N  
ATOM   4612  C   GNP B492       35.396  18.013   9.217  1.00  0.00           C  
ATOM   4613  C   GNP B492       34.480  17.108   8.404  1.00  0.00           C  
ATOM   4614  C   GNP B492       33.179  17.814   7.987  1.00  0.00           C  
ATOM   4615  C   GNP B492       32.280  16.869   7.178  1.00  0.00           C  
ATOM   4616  C   GNP B492       30.980  17.582   6.771  1.00  0.00           C  
ATOM   4617  C   GNP B492       30.057  16.680   5.937  1.00  0.00           C  
ATOM   4618  S   GNP B492       29.373  15.396   7.033  1.00  0.00           S  
ATOM   4619  S   GNP B492       27.516  15.237   6.095  1.00  0.00           S  
ATOM   4620  C   GNP B492       27.824  16.451   4.775  1.00  0.00           C  
ATOM   4621  C   GNP B492       28.825  17.432   5.407  1.00  0.00           C  
ATOM   4622  O   GNP B492       36.379  18.536   8.725  1.00  0.00           O  
ATOM   4623  N   GNP B126      -17.753  -2.028 -32.248  1.00  0.00           N  
ATOM   4624  C   GNP B126      -18.413  -2.986 -31.625  1.00  0.00           C  
ATOM   4625  C   GNP B126      -17.885  -3.480 -30.285  1.00  0.00           C  
ATOM   4626  C   GNP B126      -18.185  -2.498 -29.140  1.00  0.00           C  
ATOM   4627  C   GNP B126      -17.631  -3.025 -27.809  1.00  0.00           C  
ATOM   4628  C   GNP B126      -17.930  -2.034 -26.673  1.00  0.00           C  
ATOM   4629  C   GNP B126      -17.413  -2.531 -25.313  1.00  0.00           C  
ATOM   4630  S   GNP B126      -15.594  -2.441 -25.328  1.00  0.00           S  
ATOM   4631  S   GNP B126      -15.355  -1.980 -23.307  1.00  0.00           S  
ATOM   4632  C   GNP B126      -17.118  -2.019 -22.856  1.00  0.00           C  
ATOM   4633  C   GNP B126      -17.837  -1.615 -24.154  1.00  0.00           C  
ATOM   4634  O   GNP B126      -19.430  -3.441 -32.118  1.00  0.00           O  
ATOM   4635  N   GNP B307       10.075 -30.192  18.910  1.00  0.00           N  
ATOM   4636  C   GNP B307       10.064 -30.736  17.708  1.00  0.00           C  
ATOM   4637  C   GNP B307        9.460 -29.942  16.557  1.00  0.00           C  
ATOM   4638  C   GNP B307       10.392 -28.821  16.066  1.00  0.00           C  
ATOM   4639  C   GNP B307        9.746 -28.040  14.914  1.00  0.00           C  
ATOM   4640  C   GNP B307       10.682 -26.918  14.435  1.00  0.00           C  
ATOM   4641  C   GNP B307       10.086 -26.122  13.263  1.00  0.00           C  
ATOM   4642  S   GNP B307        8.707 -25.118  13.901  1.00  0.00           S  
ATOM   4643  S   GNP B307        8.971 -23.495  12.616  1.00  0.00           S  
ATOM   4644  C   GNP B307       10.374 -24.175  11.678  1.00  0.00           C  
ATOM   4645  C   GNP B307       11.077 -25.097  12.687  1.00  0.00           C  
ATOM   4646  O   GNP B307       10.546 -31.841  17.538  1.00  0.00           O  
ATOM   4647  N   GNP B103      -24.288  18.598  21.660  1.00  0.00           N  
ATOM   4648  C   GNP B103      -24.219  19.480  20.680  1.00  0.00           C  
ATOM   4649  C   GNP B103      -23.143  19.303  19.618  1.00  0.00           C  
ATOM   4650  C   GNP B103      -23.485  18.186  18.618  1.00  0.00           C  
ATOM   4651  C   GNP B103      -22.375  18.032  17.570  1.00  0.00           C  
ATOM   4652  C   GNP B103      -22.723  16.910  16.579  1.00  0.00           C  
ATOM   4653  C   GNP B103      -21.648  16.735  15.494  1.00  0.00           C  
ATOM   4654  S   GNP B103      -20.168  16.011  16.270  1.00  0.00           S  
ATOM   4655  S   GNP B103      -19.555  14.884  14.625  1.00  0.00           S  
ATOM   4656  C   GNP B103      -20.877  15.405  13.488  1.00  0.00           C  
ATOM   4657  C   GNP B103      -22.060  15.715  14.420  1.00  0.00           C  
ATOM   4658  O   GNP B103      -25.019  20.397  20.634  1.00  0.00           O  
ATOM   4659  N   GNP B186      -12.485  32.273 -12.720  1.00  0.00           N  
ATOM   4660  C   GNP B186      -12.766  31.545 -13.784  1.00  0.00           C  
ATOM   4661  C   GNP B186      -12.211  30.130 -13.864  1.00  0.00           C  
ATOM   4662  C   GNP B186      -12.977  29.148 -12.963  1.00  0.00           C  
ATOM   4663  C   GNP B186      -12.384  27.736 -13.064  1.00  0.00           C  
ATOM   4664  C   GNP B186      -13.153  26.764 -12.155  1.00  0.00           C  
ATOM   4665  C   GNP B186      -12.608  25.329 -12.242  1.00  0.00           C  
ATOM   4666  S   GNP B186      -10.979  25.289 -11.427  1.00  0.00           S  
ATOM   4667  S   GNP B186      -11.128  23.346 -10.680  1.00  0.00           S  
ATOM   4668  C   GNP B186      -12.765  22.961 -11.375  1.00  0.00           C  
ATOM   4669  C   GNP B186      -13.463  24.328 -11.449  1.00  0.00           C  
ATOM   4670  O   GNP B186      -13.471  32.006 -14.664  1.00  0.00           O  
ATOM   4671  N   GNP B109      -16.768 -36.233 -12.973  1.00  0.00           N  
ATOM   4672  C   GNP B109      -17.890 -35.665 -12.574  1.00  0.00           C  
ATOM   4673  C   GNP B109      -17.806 -34.372 -11.773  1.00  0.00           C  
ATOM   4674  C   GNP B109      -17.479 -33.156 -12.656  1.00  0.00           C  
ATOM   4675  C   GNP B109      -17.394 -31.876 -11.813  1.00  0.00           C  
ATOM   4676  C   GNP B109      -17.061 -30.669 -12.704  1.00  0.00           C  
ATOM   4677  C   GNP B109      -16.989 -29.357 -11.905  1.00  0.00           C  
ATOM   4678  S   GNP B109      -15.489 -29.401 -10.873  1.00  0.00           S  
ATOM   4679  S   GNP B109      -15.074 -27.358 -10.958  1.00  0.00           S  
ATOM   4680  C   GNP B109      -16.509 -26.877 -11.968  1.00  0.00           C  
ATOM   4681  C   GNP B109      -16.800 -28.129 -12.810  1.00  0.00           C  
ATOM   4682  O   GNP B109      -18.960 -36.168 -12.865  1.00  0.00           O  
ATOM   4683  N   GNP B247       -4.718  -4.124  40.434  1.00  0.00           N  
ATOM   4684  C   GNP B247       -3.407  -3.972  40.434  1.00  0.00           C  
ATOM   4685  C   GNP B247       -2.671  -4.016  39.101  1.00  0.00           C  
ATOM   4686  C   GNP B247       -2.842  -2.718  38.295  1.00  0.00           C  
ATOM   4687  C   GNP B247       -2.095  -2.803  36.957  1.00  0.00           C  
ATOM   4688  C   GNP B247       -2.278  -1.503  36.156  1.00  0.00           C  
ATOM   4689  C   GNP B247       -1.526  -1.533  34.816  1.00  0.00           C  
ATOM   4690  S   GNP B247       -2.381  -2.699  33.709  1.00  0.00           S  
ATOM   4691  S   GNP B247       -1.995  -1.677  31.932  1.00  0.00           S  
ATOM   4692  C   GNP B247       -1.021  -0.321  32.657  1.00  0.00           C  
ATOM   4693  C   GNP B247       -1.586  -0.185  34.080  1.00  0.00           C  
ATOM   4694  O   GNP B247       -2.818  -3.786  41.483  1.00  0.00           O  
ATOM   4695  N   GNP B408       26.050  24.755 -17.145  1.00  0.00           N  
ATOM   4696  C   GNP B408       25.656  24.137 -18.243  1.00  0.00           C  
ATOM   4697  C   GNP B408       24.800  22.885 -18.105  1.00  0.00           C  
ATOM   4698  C   GNP B408       23.342  23.211 -17.740  1.00  0.00           C  
ATOM   4699  C   GNP B408       22.513  21.926 -17.602  1.00  0.00           C  
ATOM   4700  C   GNP B408       21.060  22.262 -17.231  1.00  0.00           C  
ATOM   4701  C   GNP B408       20.185  21.005 -17.105  1.00  0.00           C  
ATOM   4702  S   GNP B408       20.687  20.110 -15.600  1.00  0.00           S  
ATOM   4703  S   GNP B408       18.797  19.374 -15.110  1.00  0.00           S  
ATOM   4704  C   GNP B408       17.906  20.074 -16.535  1.00  0.00           C  
ATOM   4705  C   GNP B408       18.703  21.342 -16.878  1.00  0.00           C  
ATOM   4706  O   GNP B408       25.966  24.582 -19.333  1.00  0.00           O  
ATOM   4707  N   GNP B85       -26.555 -18.117  23.494  1.00  0.00           N  
ATOM   4708  C   GNP B85       -25.614 -19.040  23.559  1.00  0.00           C  
ATOM   4709  C   GNP B85       -24.429 -18.939  22.608  1.00  0.00           C  
ATOM   4710  C   GNP B85       -23.425 -17.856  23.037  1.00  0.00           C  
ATOM   4711  C   GNP B85       -22.251 -17.778  22.052  1.00  0.00           C  
ATOM   4712  C   GNP B85       -21.257 -16.689  22.486  1.00  0.00           C  
ATOM   4713  C   GNP B85       -20.050 -16.590  21.540  1.00  0.00           C  
ATOM   4714  S   GNP B85       -20.619 -15.875  19.965  1.00  0.00           S  
ATOM   4715  S   GNP B85       -18.865 -14.835  19.520  1.00  0.00           S  
ATOM   4716  C   GNP B85       -17.911 -15.368  20.976  1.00  0.00           C  
ATOM   4717  C   GNP B85       -18.985 -15.605  22.050  1.00  0.00           C  
ATOM   4718  O   GNP B85       -25.701 -19.937  24.378  1.00  0.00           O  
ATOM   4719  N   GNP B314       15.903 -13.700 -34.486  1.00  0.00           N  
ATOM   4720  C   GNP B314       14.700 -14.222 -34.636  1.00  0.00           C  
ATOM   4721  C   GNP B314       13.743 -14.196 -33.452  1.00  0.00           C  
ATOM   4722  C   GNP B314       13.133 -12.803 -33.224  1.00  0.00           C  
ATOM   4723  C   GNP B314       12.182 -12.814 -32.019  1.00  0.00           C  
ATOM   4724  C   GNP B314       11.583 -11.416 -31.795  1.00  0.00           C  
ATOM   4725  C   GNP B314       10.604 -11.384 -30.611  1.00  0.00           C  
ATOM   4726  S   GNP B314       11.564 -11.556 -29.073  1.00  0.00           S  
ATOM   4727  S   GNP B314       10.343 -10.351 -27.885  1.00  0.00           S  
ATOM   4728  C   GNP B314        9.102  -9.962 -29.159  1.00  0.00           C  
ATOM   4729  C   GNP B314        9.894 -10.027 -30.474  1.00  0.00           C  
ATOM   4730  O   GNP B314       14.375 -14.695 -35.711  1.00  0.00           O  
ATOM   4731  N   GNP B344        8.795  30.303  16.468  1.00  0.00           N  
ATOM   4732  C   GNP B344        9.271  30.605  15.275  1.00  0.00           C  
ATOM   4733  C   GNP B344        9.361  29.503  14.228  1.00  0.00           C  
ATOM   4734  C   GNP B344        7.991  29.160  13.619  1.00  0.00           C  
ATOM   4735  C   GNP B344        8.121  28.042  12.576  1.00  0.00           C  
ATOM   4736  C   GNP B344        6.746  27.702  11.979  1.00  0.00           C  
ATOM   4737  C   GNP B344        6.831  26.601  10.910  1.00  0.00           C  
ATOM   4738  S   GNP B344        7.201  25.025  11.745  1.00  0.00           S  
ATOM   4739  S   GNP B344        6.115  23.801  10.449  1.00  0.00           S  
ATOM   4740  C   GNP B344        5.556  25.111   9.316  1.00  0.00           C  
ATOM   4741  C   GNP B344        5.484  26.360  10.208  1.00  0.00           C  
ATOM   4742  O   GNP B344        9.608  31.749  15.029  1.00  0.00           O  
ATOM   4743  N   GNP B453       34.448 -13.821  15.880  1.00  0.00           N  
ATOM   4744  C   GNP B453       34.629 -14.284  14.658  1.00  0.00           C  
ATOM   4745  C   GNP B453       33.461 -14.234  13.681  1.00  0.00           C  
ATOM   4746  C   GNP B453       33.218 -12.819  13.131  1.00  0.00           C  
ATOM   4747  C   GNP B453       32.031 -12.807  12.160  1.00  0.00           C  
ATOM   4748  C   GNP B453       31.792 -11.387  11.621  1.00  0.00           C  
ATOM   4749  C   GNP B453       30.624 -11.331  10.623  1.00  0.00           C  
ATOM   4750  S   GNP B453       29.074 -11.573  11.547  1.00  0.00           S  
ATOM   4751  S   GNP B453       27.885 -10.334  10.360  1.00  0.00           S  
ATOM   4752  C   GNP B453       29.172  -9.867   9.161  1.00  0.00           C  
ATOM   4753  C   GNP B453       30.475  -9.946   9.973  1.00  0.00           C  
ATOM   4754  O   GNP B453       35.717 -14.723  14.331  1.00  0.00           O  
ATOM   4755  N   GNP B34       -34.936  16.051  -7.902  1.00  0.00           N  
ATOM   4756  C   GNP B34       -35.069  14.975  -8.655  1.00  0.00           C  
ATOM   4757  C   GNP B34       -33.846  14.101  -8.896  1.00  0.00           C  
ATOM   4758  C   GNP B34       -33.500  13.230  -7.676  1.00  0.00           C  
ATOM   4759  C   GNP B34       -32.259  12.370  -7.953  1.00  0.00           C  
ATOM   4760  C   GNP B34       -31.919  11.509  -6.726  1.00  0.00           C  
ATOM   4761  C   GNP B34       -30.694  10.611  -6.966  1.00  0.00           C  
ATOM   4762  S   GNP B34       -29.213  11.671  -7.017  1.00  0.00           S  
ATOM   4763  S   GNP B34       -27.898  10.295  -6.162  1.00  0.00           S  
ATOM   4764  C   GNP B34       -29.088   8.931  -5.974  1.00  0.00           C  
ATOM   4765  C   GNP B34       -30.438   9.645  -5.798  1.00  0.00           C  
ATOM   4766  O   GNP B34       -36.157  14.696  -9.126  1.00  0.00           O  
CONECT 1983 1984                                                                     
CONECT 1984 1985 1994                                                                
CONECT 1985 1986                                                                     
CONECT 1986 1987                                                                     
CONECT 1987 1988                                                                     
CONECT 1988 1989                                                                     
CONECT 1989 1990 1993                                                                
CONECT 1990 1991                                                                     
CONECT 1991 1992                                                                     
CONECT 1992 1993                                                                     
CONECT 1995 1996                                                                     
CONECT 1996 1997 2006                                                                
CONECT 1997 1998                                                                     
CONECT 1998 1999                                                                     
CONECT 1999 2000                                                                     
CONECT 2000 2001                                                                     
CONECT 2001 2002 2005                                                                
CONECT 2002 2003                                                                     
CONECT 2003 2004                                                                     
CONECT 2004 2005                                                                     
CONECT 2007 2008                                                                     
CONECT 2008 2009 2018                                                                
CONECT 2009 2010                                                                     
CONECT 2010 2011                                                                     
CONECT 2011 2012                                                                     
CONECT 2012 2013                                                                     
CONECT 2013 2014 2017                                                                
CONECT 2014 2015                                                                     
CONECT 2015 2016                                                                     
CONECT 2016 2017                                                                     
CONECT 2019 2020                                                                     
CONECT 2020 2021 2030                                                                
CONECT 2021 2022                                                                     
CONECT 2022 2023                                                                     
CONECT 2023 2024                                                                     
CONECT 2024 2025                                                                     
CONECT 2025 2026 2029                                                                
CONECT 2026 2027                                                                     
CONECT 2027 2028                                                                     
CONECT 2028 2029                                                                     
CONECT 2031 2032                                                                     
CONECT 2032 2033 2042                                                                
CONECT 2033 2034                                                                     
CONECT 2034 2035                                                                     
CONECT 2035 2036                                                                     
CONECT 2036 2037                                                                     
CONECT 2037 2038 2041                                                                
CONECT 2038 2039                                                                     
CONECT 2039 2040                                                                     
CONECT 2040 2041                                                                     
CONECT 2043 2044                                                                     
CONECT 2044 2045 2054                                                                
CONECT 2045 2046                                                                     
CONECT 2046 2047                                                                     
CONECT 2047 2048                                                                     
CONECT 2048 2049                                                                     
CONECT 2049 2050 2053                                                                
CONECT 2050 2051                                                                     
CONECT 2051 2052                                                                     
CONECT 2052 2053                                                                     
CONECT 2055 2056                                                                     
CONECT 2056 2057 2066                                                                
CONECT 2057 2058                                                                     
CONECT 2058 2059                                                                     
CONECT 2059 2060                                                                     
CONECT 2060 2061                                                                     
CONECT 2061 2062 2065                                                                
CONECT 2062 2063                                                                     
CONECT 2063 2064                                                                     
CONECT 2064 2065                                                                     
CONECT 2067 2068                                                                     
CONECT 2068 2069 2078                                                                
CONECT 2069 2070                                                                     
CONECT 2070 2071                                                                     
CONECT 2071 2072                                                                     
CONECT 2072 2073                                                                     
CONECT 2073 2074 2077                                                                
CONECT 2074 2075                                                                     
CONECT 2075 2076                                                                     
CONECT 2076 2077                                                                     
CONECT 2079 2080                                                                     
CONECT 2080 2081 2090                                                                
CONECT 2081 2082                                                                     
CONECT 2082 2083                                                                     
CONECT 2083 2084                                                                     
CONECT 2084 2085                                                                     
CONECT 2085 2086 2089                                                                
CONECT 2086 2087                                                                     
CONECT 2087 2088                                                                     
CONECT 2088 2089                                                                     
CONECT 2091 2092                                                                     
CONECT 2092 2093 2102                                                                
CONECT 2093 2094                                                                     
CONECT 2094 2095                                                                     
CONECT 2095 2096                                                                     
CONECT 2096 2097                                                                     
CONECT 2097 2098 2101                                                                
CONECT 2098 2099                                                                     
CONECT 2099 2100                                                                     
CONECT 2100 2101                                                                     
CONECT 2103 2104                                                                     
CONECT 2104 2105 2114                                                                
CONECT 2105 2106                                                                     
CONECT 2106 2107                                                                     
CONECT 2107 2108                                                                     
CONECT 2108 2109                                                                     
CONECT 2109 2110 2113                                                                
CONECT 2110 2111                                                                     
CONECT 2111 2112                                                                     
CONECT 2112 2113                                                                     
CONECT 2115 2116                                                                     
CONECT 2116 2117 2126                                                                
CONECT 2117 2118                                                                     
CONECT 2118 2119                                                                     
CONECT 2119 2120                                                                     
CONECT 2120 2121                                                                     
CONECT 2121 2122 2125                                                                
CONECT 2122 2123                                                                     
CONECT 2123 2124                                                                     
CONECT 2124 2125                                                                     
CONECT 2127 2128                                                                     
CONECT 2128 2129 2138                                                                
CONECT 2129 2130                                                                     
CONECT 2130 2131                                                                     
CONECT 2131 2132                                                                     
CONECT 2132 2133                                                                     
CONECT 2133 2134 2137                                                                
CONECT 2134 2135                                                                     
CONECT 2135 2136                                                                     
CONECT 2136 2137                                                                     
CONECT 2139 2140                                                                     
CONECT 2140 2141 2150                                                                
CONECT 2141 2142                                                                     
CONECT 2142 2143                                                                     
CONECT 2143 2144                                                                     
CONECT 2144 2145                                                                     
CONECT 2145 2146 2149                                                                
CONECT 2146 2147                                                                     
CONECT 2147 2148                                                                     
CONECT 2148 2149                                                                     
CONECT 2151 2152                                                                     
CONECT 2152 2153 2162                                                                
CONECT 2153 2154                                                                     
CONECT 2154 2155                                                                     
CONECT 2155 2156                                                                     
CONECT 2156 2157                                                                     
CONECT 2157 2158 2161                                                                
CONECT 2158 2159
[truncated: 186,873 more chars]
