# Supplementary material for: An Online Nanoinformatics Platform Empowering Computational Modeling of Nanomaterials by Nanostructure Annotations and Machine Learning Toolkits
Source: Nano Lett. 2024 Aug 9;24(33):10228–36. doi: 10.1021/acs.nanolett.4c02568 (PMC11342361; doi:10.1021/acs.nanolett.4c02568)
Supplement: Supplementary file 2 — nl4c02568_si_002.zip [file nl4c02568_si_002.zip › SupportingInformation-2/Nanomaterial_CaseStudy.xlsx]

## Sheet: Structure Premeters
Material Name	user-GNP
Material Type	Gold Nanoparticle
Shape	Sphere
Size	5nm
Core	Gold
Ligand SMILES	NC(CCCCC1SSCC1)=O
Ligand Density	2.954 number/nm2

## Sheet: Nanodescriptors
ENM	SSSS_Rcal	SSSC_Rcal	SSSN_Rcal	SSSO_Rcal	SSSX_Rcal	SSSM_Rcal	SSCC_Rcal	SSCN_Rcal	SSCO_Rcal	SSCX_Rcal	SSCM_Rcal	SSNN_Rcal	SSNO_Rcal	SSNX_Rcal	SSNM_Rcal	SSOO_Rcal	SSOX_Rcal	SSOM_Rcal	SSXX_Rcal	SSXM_Rcal	SSMM_Rcal	SCCC_Rcal	SCCN_Rcal	SCCO_Rcal	SCCX_Rcal	SCCM_Rcal	SCNN_Rcal	SCNO_Rcal	SCNX_Rcal	SCNM_Rcal	SCOO_Rcal	SCOX_Rcal	SCOM_Rcal	SCXX_Rcal	SCXM_Rcal	SCMM_Rcal	SNNN_Rcal	SNNO_Rcal	SNNX_Rcal	SNNM_Rcal	SNOO_Rcal	SNOX_Rcal	SNOM_Rcal	SNXX_Rcal	SNXM_Rcal	SNMM_Rcal	SOOO_Rcal	SOOX_Rcal	SOOM_Rcal
user-GNP	0.0202229	1.63541	0	0	0	1.86212	12.6094	0	0	0	15.7639	0	0	0	0	0	0	0	0	0	26.5221	26.1505	1.35758	0.0465357	0	34.0352	0.0306791	0	0	0.17695	0	0	0	0	0	47.2773	0	0	0	0	0	0	0	0	0	0	0	0	0
[truncated: 2,120 more columns]

## Sheet: Predictions
ENM	NanoAID15	NanoAID16
user-GNP	2.0912	-18.9086
